# Supplementary material for: Integrated multi-omics analysis of Alzheimer’s disease shows molecular signatures associated with disease progression and potential therapeutic targets
Source: Sci Rep. 2023 Mar 6;13:3695. doi: 10.1038/s41598-023-30892-6 (PMC9986671; doi:10.1038/s41598-023-30892-6)
Supplement: Supplementary file 1 — Supplementary Information 1. [file 41598_2023_30892_MOESM1_ESM.xlsx]

## Sheet: Details
Integrated multi-omics analysis of Alzheimer’s disease shows molecular signature associated with disease progression and potential therapeutic targets
Pradeep Kodam1, Sai Swaroop. R2, Sai Sanwid Pradhan2, Venketesh Sivaramakrishnan2*, Ramakrishna Vadrevu1*
1Department of Biological Sciences, Birla Institute of Technology and Science Pilani, Hyderabad Campus, Jawahar Nagar, Hyderabad, 500078 Telangana, India
2Disease Biology Lab, Department of Biosciences, Sri Sathya Sai Institute of Higher Learning, Prasanthi Nilayam, Anantapur, 515134 Andhra Pradesh, India
*Corresponding author
* Venketesh Sivaramakrishnan: s.venketesh@gmail.com
* Ramakrishna Vadrevu: vrk@hyderabad.bits-pilani.ac.in
Keywords: Alzheimer’s disease, Integrated multi-omics, Vitamin-cofactor analysis, mice model, neurodegenerative disease.
Supplementary-1 : Pathway analysis of transcriptomic datasets using Enrichr

## Sheet: GSE5281
Term	Overlap	P-value	Adjusted P-value	Old P-value	Old Adjusted P-value	Odds Ratio	Combined Score	Genes
Huntington disease	210/306	4.08215e-11	1.30629e-08	0	0	2.19061	52.4034	PSMD8;PSMD9;PSMD6;PSMD7;PSMD4;CREB3L1;CREB3L2;PSMD1;ATG14;ATG13;COX7A2L;UQCRC1;VDAC3;TBPL1;TFAM;ULK2;VDAC2;VDAC1;UQCRC2;TP53;STX1A;PIK3R4;COX2;COX1;NRBF2;CREBBP;DNAH11;DNAH10;ATG2B;COX7B;HIP1;CLTC;CLTB;CLTA;AP2A1;AP2A2;COX7C;TUBA1C;ACTR1A;TUBA1B;ACTR1B;COX8A;TUBB;PSMA5;PLCB3;PSMA3;TUBB2B;PLCB4;TUBB2A;PSMA1;PSMA2;PPARG;HAP1;PLCB1;PLCB2;HTT;UQCR10;COX5B;COX5A;PSMA7;PSMA8;PSMB6;PSMB7;PSMB4;TUBA3D;PS…
Amyotrophic lateral sclerosis	243/364	9.82197e-11	1.57151e-08	0	0	2.01277	46.3819	NUP107;ACTB;PSMD8;PSMD9;PSMD6;PSMD7;TBK1;PSMD4;PSMD1;NUP214;GABARAPL2;GABARAPL1;NUP210;ATG14;ATG13;NUP93;COX7A2L;DDIT3;UQCRC1;ULK2;VDAC1;UQCRC2;ATF6;TP53;OPTN;PFN2;NUP205;SEH1L;PIK3R4;GABARAP;GRIN2A;PPP3R1;POM121C;NUP85;COX2;COX1;NUP88;NRBF2;DNAH11;XBP1;DNAH10;RAB39B;GRIN2C;SETX;ATG2B;COX7B;WDR41;COX7C;PPP3CA;TUBA1C;ACTR1A;PPP3CB;TUBA1B;ACTR1B;PPP3CC;ANXA7;NEFL;NEFM;RAC1;NEFH;COX8A;NDC1;SEC13;TUB…
Spinocerebellar ataxia	103/143	8.56506e-08	6.85205e-06	0	0	2.56542	41.7471	GTF2B;RORA;PSMD8;ATXN3L;PSMD9;PSMD6;PSMD7;KAT5;PSMD4;AKT2;AKT3;PSMD1;MAP3K5;PRKCG;PRKCB;ATG14;ATG13;ERN1;AFG3L2;VDAC3;TBPL1;ULK2;VDAC2;VDAC1;GRIA1;GRIA2;PSMD12;PSMD11;PSMD14;PSMD13;ITPR1;PIK3R4;ITPR2;OMA1;PIK3R1;SLC1A6;ATXN3;GRIN2A;ATXN1;ATG101;NRBF2;GRIA3;SPTBN2;XBP1;GRIN2C;PUM1;PUM2;GRIN3B;DAB1;FGF14;GRIN3A;SP1;GNAQ;CYCS;MCU;ATG2B;KCNC3;ATP2A2;PIK3CB;VLDLR;GRM1;OPA1;CIC;TBP;KCND3;WIPI1;WIPI2;PS…
Pathways of neurodegeneration	302/475	2.18591e-09	2.33164e-07	0	0	1.75086	34.9143	APP;FZD10;CALML4;UBE2L3;PSMD8;PSMD9;PSMD6;PSMD7;TBK1;PSMD4;PSMD1;PRKCG;GABARAPL2;GABARAPL1;CSNK2A1;PRKCB;CSNK2A2;CSNK1E;ATG14;ATG13;COX7A2L;DDIT3;CSNK2B;UQCRC1;VDAC3;ULK2;VDAC2;VDAC1;UQCRC2;ATF6;UBA52;OPTN;STX1A;PIK3R4;GABARAP;UBE2J1;GRIN2A;PPP3R1;COX2;COX1;NRBF2;PLCG1;SPTBN2;FZD1;WNT10B;TRAP1;DNAH11;FZD3;XBP1;DNAH10;FZD2;FZD5;FZD7;RAB39B;BRAF;GRIN2C;CALM3;CALM1;NOX1;ATG2B;RYR2;COX7B;HIP1;WDR41;C…
Proteasome	36/46	8.78549e-05	0.00183251	0	0	3.5734	33.3749	PSMD12;PSMD11;PSMD14;PSMD13;POMP;PSMA7;PSMB10;PSMA8;PSMB6;PSMD8;PSMB7;PSMD9;PSMB4;PSMD6;PSMB5;PSMD7;PSMB2;PSMD4;PSMB3;PSMB1;PSMD1;PSMF1;PSMB9;PSMA5;PSMA3;PSMC5;PSMC6;PSMA1;PSMC3;PSMA2;PSMC4;PSMC1;PSME3;PSMC2;PSME4;PSME1
Protein export	19/23	0.00139611	0.0154054	0	0	4.70975	30.9622	SRP19;SRP54;SRP68;SRP14;SEC61A2;IMMP1L;OXA1L;SEC61A1;IMMP2L;SPCS2;SPCS1;SRP72;SEC61G;SRPRA;SRPRB;SEC62;SEC11A;SEC11C;SEC63
Salmonella infection	165/249	2.02891e-07	1.2985e-05	0	0	1.96051	30.2126	CYFIP2;CYFIP1;CSE1L;FHOD1;ARPC5L;GCC2;FBXO22;ACTB;ACTG1;PYCARD;TUBB6;TUBB3;AKT2;KIF5B;AKT3;TNFSF10;KPNA4;KPNA3;MAP3K7;VPS39;SKP1;KPNA1;DYNC2H1;VPS18;MAP2K4;MAP2K1;MAP2K2;VPS33A;TUBA4A;DYNC1LI1;MYL5;DYNC1LI2;ELMO1;ELMO2;RAF1;NAIP;PFN2;ARL8B;ARHGEF26;LY96;TXN;KLC1;ACTR3B;MYL12A;MYL12B;HSP90B1;DYNC2LI1;ACTR3C;KLC2;RRAS;IRAK1;MYO6;VPS11;NLRP3;SNX9;MAP2K7;VPS16;GSDMD;JUN;MLKL;M6PR;TNFRSF10B;ARPC4;TNFR…
Citrate cycle (TCA cycle)	24/30	0.000778612	0.00958291	0	0	3.96729	28.3978	FH;PDHA1;MDH1;IDH3G;MDH2;IDH1;IDH2;OGDHL;SDHC;PDHB;SDHA;SDHB;CS;ACLY;SUCLA2;IDH3B;SUCLG2;ACO1;SUCLG1;DLAT;ACO2;PCK1;DLD;IDH3A
Adherens junction	52/71	6.47248e-05	0.00147942	0	0	2.7185	26.2209	PTPRM;WASL;ACTB;PTPRF;ACTG1;IGF1R;EP300;RAC1;ACP1;MAP3K7;CSNK2A1;CSNK2A2;LMO7;ACTN4;RHOA;TGFBR1;TGFBR2;PARD3;CSNK2B;MET;SSX2IP;LEF1;WAS;IQGAP1;NLK;EGFR;CDC42;ERBB2;MAPK1;CTNNA3;FYN;CTNNA2;WASF1;WASF2;WASF3;FARP2;TCF7L2;CREBBP;SMAD4;TCF7L1;SMAD3;YES1;SORBS1;BAIAP2;TJP1;AFDN;FER;PTPRB;CTNNB1;NECTIN3;NECTIN2;FGFR1
Protein processing in endoplasmic reticulum	114/171	9.63239e-06	0.000385296	0	0	1.99134	23.0008	ERO1A;ERO1B;UBE2D4;TUSC3;UBXN2A;UBE2D2;UBE2D3;UBE2D1;ATXN3L;CAPN2;CAPN1;SEC62;SIL1;MAP3K5;SEC63;SKP1;PDIA3;UBE4B;PDIA6;RBX1;ERN1;DDIT3;DNAJB11;ERP29;PLAA;PREB;ATF6;VCP;RPN2;SAR1A;RPN1;SEL1L;CUL1;SEL1L2;HSPBP1;HSP90B1;UBE2J1;ATXN3;HSPH1;BAG2;BAG1;SSR1;MAP2K7;SEC31A;XBP1;WFS1;EDEM1;EIF2AK1;HSPA6;EIF2AK2;HSPA2;EIF2S1;NSFL1C;NPLOC4;DNAJC10;BCL2;HYOU1;CALR;NFE2L2;TRAM1;HSP90AB1;UBXN1;PRKCSH;NGLY1;SEC6…
Parkinson disease	160/249	5.08738e-06	0.000232566	0	0	1.79248	21.8481	NDUFA13;NDUFA11;NDUFA12;NDUFA10;CALML4;PARK7;COX6A1;NDUFC2-KCTD14;UBE2L3;PSMD8;PSMD9;PSMD6;TUBB6;PSMD7;PSMD4;TUBB3;KIF5B;PSMD1;PRKACB;MAP3K5;SDHC;SDHA;SDHB;TUBA4A;COX6B1;ERN1;COX7A2L;DDIT3;UQCRC1;VDAC3;VDAC2;VDAC1;UQCRC2;ATF6;TP53;UBA52;ND2;ND4;ND6;PSMD12;PSMD11;NDUFB10;PSMD14;UQCRB;MAOA;NDUFB11;PSMD13;ATP6;ITPR1;HTRA2;ITPR2;TXN;KLC1;COX7A1;UBE2J1;KLC2;UBC;COX2;COX1;PLCG1;CYC1;NDUFV3;NDUFV2;NDUFV…
Retrograde endocannabinoid signaling	99/148	2.93403e-05	0.000998245	0	0	2.01026	20.9801	FAAH;NDUFA13;NDUFA11;NDUFA12;NDUFA10;NDUFC2-KCTD14;RIMS1;PRKACB;PRKCG;PRKCB;GABRG2;GABRG1;ND2;ND4;GRIA1;GRIA2;ND6;NDUFB10;NDUFB11;CACNA1B;ITPR1;ITPR2;ABHD6;CACNA1D;CACNA1C;NDUFV3;NDUFV2;NDUFV1;GRIA3;GRIA4;GNG12;GNG11;GNAO1;GNAQ;GNB2;GNB4;NAPEPLD;GNB5;GABRB3;GABRB2;GRM1;GRM5;SLC32A1;NDUFC1;PLCB3;PLCB4;NDUFS7;NDUFS6;NDUFS4;NDUFS3;NDUFS2;NDUFS1;DAGLB;PLCB1;PLCB2;MGLL;NDUFB8;NDUFB7;NDUFB6;NDUFB5;NDUF…
Alzheimer disease	229/369	2.70314e-06	0.000144168	0	0	1.63388	20.9482	APP;CALML4;FZD10;PSMD8;PSMD9;PSMD6;PSMD7;PSMD4;AKT2;AKT3;PSMD1;CSNK2A1;CSNK2A2;CSNK1E;ATG14;ATG13;COX7A2L;DDIT3;CSNK2B;UQCRC1;VDAC3;ULK2;VDAC2;VDAC1;UQCRC2;ATF6;PIK3R4;PIK3R1;APH1A;GRIN2A;PPP3R1;COX2;COX1;NRBF2;FZD1;WNT10B;FZD3;XBP1;FZD2;FZD5;FZD7;EIF2AK2;BRAF;GRIN2C;CALM3;CALM1;NOX1;ATG2B;COX7B;COX7C;IKBKB;PPP3CA;TUBA1C;PPP3CB;TUBA1B;PPP3CC;HRAS;COX8A;PSENEN;TUBB;BACE1;PSMA5;BACE2;PLCB3;PSMA3;TU…
mRNA surveillance pathway	68/98	9.16257e-05	0.00183251	0	0	2.25259	20.9441	HBS1L;DAZAP1;NXT1;EIF4A3;PPP2R2A;MSI2;NXT2;SMG5;SMG6;PPP1CB;PNN;PPP2R1B;PPP2R1A;PCF11;PPP2R5E;PAPOLG;PAPOLA;PELO;UPF2;NCBP1;NCBP2;SSU72;PPP2R5B;PPP2R5C;DDX19A;DDX19B;WDR82;PABPC3;ETF1;PABPC1;RBM8A;RNMT;CSTF3;CSTF2;CSTF2T;GSPT2;GSPT1;PPP2CA;NXF1;PPP2CB;FIP1L1;PABPN1;PPP2R3C;CSTF1;SYMPK;SAP18;PABPC1L2B;BCL2L2-PABPN1;CPSF7;CPSF6;RNGTT;CPSF1;FUS;ALYREF;CPSF3;PYM1;UPF3B;UPF3A;PPP2R3A;MAGOHB;PPP1CA;NUD…
Non-alcoholic fatty liver disease	103/155	3.11951e-05	0.000998245	0	0	1.97101	20.4497	NDUFA13;NDUFA11;NDUFA12;NDUFA10;IRS2;COX6A1;NDUFC2-KCTD14;AKT2;AKT3;IL6R;MAP3K5;PRKAB2;SDHC;SDHA;PRKAB1;SDHB;COX6B1;ERN1;COX7A2L;DDIT3;UQCRC1;CYP2E1;UQCRC2;NDUFB10;UQCRB;NDUFB11;PIK3R1;ADIPOR1;COX7A1;SOCS3;COX2;COX1;CYC1;NDUFV3;NDUFV2;NDUFV1;JUN;XBP1;EIF2S1;UQCRQ;CYCS;MAP3K11;GSK3B;COX7B;COX4I1;PRKAG1;PRKAG2;PIK3CB;COX7C;IKBKB;CASP7;CASP8;MLX;UQCRFS1;RAC1;COX8A;SREBF1;NDUFC1;TNFRSF1A;NDUFS7;PIK3C…
Autophagy	92/137	4.40458e-05	0.00115509	0	0	2.03356	20.3972	MTMR14;PTEN;WDR41;IRS2;HMGB1;PIK3CB;IGF1R;STK11;TBK1;LAMP1;AKT2;AKT3;LAMP2;MLST8;SUPT20H;MAP3K7;PRKACB;CTSD;HRAS;SNAP29;CTSB;SH3GLB1;ATG3;GABARAPL2;GABARAPL1;MAP2K1;MAP2K2;DAPK1;ATG10;TSC2;TSC1;WIPI1;WIPI2;ATG14;ATG13;ATG12;ERN1;RRAGA;RRAGC;PIK3CA;RRAGB;TRAF6;DDIT4;RRAGD;ULK2;ATG4B;PRKCQ;PIK3C3;SMCR8;RAF1;SQSTM1;ATG4D;RAB7A;BECN1;RAB1A;MTMR3;PRKAA2;STX17;ITPR1;PIK3R4;PIK3R1;AMBRA1;MTMR4;TANK;GABA…
Axon guidance	118/182	4.69255e-05	0.00115509	0	0	1.83521	18.2915	EPHB6;SEMA5B;RGS3;DPYSL5;CFL2;CFL1;PLXNC1;EPHB2;EPHB4;EPHA5;SEMA6B;EPHA4;EPHA7;EPHA6;SEMA6A;WNT5B;UNC5B;SEMA6D;UNC5C;UNC5D;MYL5;PARD3;RAF1;EPHA3;EPHA2;PIK3R1;EFNA5;PRKCZ;MYL12A;MYL12B;PPP3R1;EFNB3;RRAS;ABL1;PLCG2;PLXNA2;PLCG1;SRGAP3;LRRC4C;SRGAP2;SRGAP1;PLXNA4;NTNG1;NTNG2;FZD3;PTCH1;NFATC3;NFATC2;BMP7;SSH3;PTK2;NFATC4;SSH1;EFNA1;CXCL12;EFNA2;CDK5;PLXNB2;PLXNB1;BMPR1B;ITGB1;ROBO2;GSK3B;NRP1;ROBO3;…
Endocytosis	158/252	4.17623e-05	0.00115509	0	0	1.67473	16.8872	VPS29;SH3GL3;TFRC;WIPF2;WIPF3;ARPC5L;CBLB;IGF1R;ZFYVE27;KIF5B;VPS35;VPS36;AP2M1;SH3GL2;SH3GLB1;PDGFRA;SH3GLB2;USP8;PRKCI;HLA-C;HLA-F;HLA-E;RNF41;ACAP2;ZFYVE16;RAB31;BIN1;PARD3;RUFY2;CHMP4C;CHMP4B;AMPH;STAMBP;VPS25;VPS28;TSG101;AGAP2;AGAP1;NEDD4L;AGAP4;VPS26A;AGAP3;VPS26B;ACTR3B;PRKCZ;SNX3;SNX4;ACTR3C;SNX1;SNX2;GRK2;GRK4;GRK6;PIP5K1B;RAB11FIP3;RAB11FIP4;SMAD2;SMAD3;SMURF2;IQSEC1;CAV2;SMURF1;CAV1;V…
Nucleotide excision repair	34/47	0.00170398	0.0181758	0	0	2.59476	16.541	GTF2H2C;CCNH;CETN2;XPA;XPC;POLD3;POLD1;RFC5;GTF2H2C_2;RFC3;RFC1;RFC2;RPA1;RPA2;GTF2H1;RAD23A;GTF2H3;GTF2H4;RAD23B;GTF2H5;DDB2;RBX1;CUL4A;DDB1;POLE4;CDK7;ERCC3;ERCC1;RPA3;POLE3;ERCC8;ERCC5;MNAT1;CUL4B
Ferroptosis	30/41	0.00236649	0.0216365	0	0	2.70523	16.3567	STEAP3;TFRC;SLC40A1;SLC3A2;SLC7A11;SAT1;MAP1LC3B;MAP1LC3A;FTH1;PCBP1;PCBP2;SLC39A8;ATG7;ATG5;PRNP;GPX4;ACSL1;GSS;NCOA4;SLC11A2;ACSL6;ACSL4;ACSL3;CP;GCLC;TF;VDAC3;VDAC2;GCLM;TP53

## Sheet: GSE36980
Term	Overlap	P-value	Adjusted P-value	Old P-value	Old Adjusted P-value	Odds Ratio	Combined Score	Genes
Synaptic vesicle cycle	41/78	5.372e-10	3.39511e-08	0	0	4.26181	90.9668	ATP6V1A;NAPA;SNAP25;RAB3A;STXBP1;CLTC;SLC1A1;SLC1A2;CLTA;AP2A1;SLC1A6;AP2A2;CPLX1;RIMS1;CLTCL1;AP2S1;ATP6V1H;SLC17A6;SLC17A7;ATP6V1E1;ATP6V0E2;ATP6V1D;AP2M1;ATP6V1C1;ATP6V0A1;ATP6V1F;NSF;ATP6V0B;UNC13A;SLC32A1;SYT1;AP2B1;DNM1;DNM3;STX1B;SLC6A7;ATP6V1B2;ATP6V0D1;ATP6V0C;STX1A;VAMP2
Huntington disease	119/306	2.22446e-13	7.0293e-11	0	0	2.47114	71.9943	COX6A1;NDUFC2-KCTD14;PSMD8;PSMD7;CREB3L4;KIF5C;TUBB3;PSMD2;PSMD1;AP2M1;SDHC;SDHB;TUBA4A;UQCRC1;VDAC3;TBPL1;VDAC2;ULK1;VDAC1;STX1A;PSMD12;NDUFB10;PSMD14;UQCRB;PSMD13;SLC1A2;COX7A2;KLC1;UQCRH;KLC2;ATG101;CLTCL1;CYC1;MAP2K7;NDUFV2;NDUFV1;GRIA3;BDNF;DNAH14;GRIN2B;DLG4;GNAQ;CYCS;DNAL4;TUBA8;COX4I1;CLTC;CLTA;AP2A1;AP2A2;COX7C;DNALI1;ACTR1A;GRM5;CASP8;RB1CC1;UQCRFS1;COX8A;TUBB;PSMA5;CREB3;PSMA4;TUBB2A;C…
Endocrine and other factor-regulated calcium reabsorption	28/53	2.52471e-07	7.25282e-06	0	0	4.29723	65.2833	CLTC;CLTA;ATP1A3;AP2A1;ATP1A1;AP2A2;SLC8A1;SLC8A2;CALB1;CLTCL1;AP2S1;PRKACB;AP2M1;PRKCG;PRKCB;ATP2B4;ATP2B3;ATP2B2;AP2B1;ATP2B1;ATP1B1;DNM1;RAB11A;DNM3;SLC8A3;ADCY9;GNAQ;PLCB1
Parkinson disease	98/249	1.27496e-11	1.34296e-09	0	0	2.51294	63.0384	CALML4;COX6A1;NDUFC2-KCTD14;PSMD8;PSMD7;KIF5C;TUBB3;PSMD2;PSMD1;PRKACB;SDHC;SDHB;TUBA4A;UQCRC1;VDAC3;VDAC2;VDAC1;PSMD12;NDUFB10;PSMD14;UBA7;UQCRB;PSMD13;HTRA2;COX7A2;KLC1;UQCRH;UBE2J1;KLC2;UBB;CYC1;DRD1;NDUFV2;NDUFV1;TRAP1;EIF2S1;CYCS;CALM3;UBA1;CALM1;MCU;TUBA8;COX4I1;COX7C;RYR3;UCHL1;UQCRFS1;COX8A;TUBB;PSMA5;PSMA4;TUBB2A;NDUFS8;PSMA1;PSMA2;NDUFS4;NDUFS3;NDUFS2;NDUFS1;MAPT;SLC25A4;SLC25A6;CAMK2B;…
Pathways of neurodegeneration	165/475	6.46864e-13	1.02204e-10	0	0	2.0743	58.2186	APP;CHRM1;CSF1;CALML4;COX6A1;NDUFC2-KCTD14;PSMD8;FRAT1;PSMD7;TUBB3;KIF5C;PSMD2;PSMD1;CAPN1;PRKCG;GABARAPL1;MAP2K1;PRKCB;CSNK2A3;CSNK2A2;SDHC;PDYN;DKK1;SDHB;TUBA4A;UQCRC1;VDAC3;VDAC2;ULK1;VDAC1;STX1A;PSMD12;VCP;UQCRB;NDUFB10;PSMD14;UBA7;PSMD13;HTRA2;COX7A2;CACNA1C;KLC1;AGER;UQCRH;UBE2J1;GRIN2A;PPP3R1;KLC2;UBB;ATG101;DVL2;CYC1;MAP2K7;NDUFV2;NDUFV1;GRIA3;SPTBN2;WNT10B;TRAP1;PRNP;FZD3;BDNF;DNAH14;RAB…
Spinocerebellar ataxia	61/143	2.42395e-09	1.09424e-07	0	0	2.86687	56.8726	RYR1;GTF2B;ATP2A2;ATP2A1;PIK3CB;VLDLR;PSMD8;PSMD7;OPA1;PSMD2;RB1CC1;AKT3;PSMD1;PRKCG;PRKCB;KCND3;PDYN;PSMA5;AFG3L2;PSMA4;PSMA1;PSMA2;VDAC3;TBPL1;VDAC2;ULK1;VDAC1;PLCB1;SLC25A4;SLC25A6;PSMD12;PSMD14;PSMD13;PIK3R1;SLC1A6;PSMB6;MAPK9;PSMB7;GRIN2A;MAPK8;PSMB5;PSMB2;ATG101;PSMB3;GRIA3;SPTBN2;ADRM1;PUM1;GRIN2B;MTOR;MAPK10;DAB1;FGF14;GRIN3A;PSMC6;PSMC3;PSMC4;GNAQ;CYCS;ATXN10;MCU
Proteasome	24/46	2.42568e-06	4.25841e-05	0	0	4.18235	54.0752	PSMD12;PSMD14;PSMD13;POMP;ADRM1;PSMB9;PSMB6;PSMD8;PSMA5;PSMB7;PSMB5;PSMD7;PSMA4;PSMC6;PSMB2;PSMA1;PSMC3;PSMB3;PSMA2;PSMC4;PSMD2;PSME3;PSMD1;PSMF1
Retrograde endocannabinoid signaling	62/148	4.23511e-09	1.67287e-07	0	0	2.77831	53.5655	GABRB3;GABRB2;DAGLA;NDUFC2-KCTD14;RIMS1;GRM5;PRKACB;PRKCG;SLC32A1;PRKCB;GABRG3;GABRG2;ADCY9;NDUFS8;NDUFS4;NDUFS3;NDUFS2;NDUFS1;DAGLB;PLCB1;MGLL;NDUFB8;NDUFB10;NDUFB6;NDUFB5;NDUFB3;ADCY3;ABHD6;CACNA1C;GNAI1;ADCY5;GNAI2;MAPK9;GNG3;MAPK8;GNG4;MAPK1;SLC17A6;SLC17A7;NDUFV2;NDUFV1;GRIA3;KCNJ3;GABRA2;NDUFA9;GABRA1;KCNJ5;KCNJ6;NDUFA6;NDUFA5;GABRA5;KCNJ9;GABRA4;GABRA3;NDUFA2;MAPK13;GNAO1;MAPK10;GNAQ;GNB1;…
Endocytosis	96/252	1.72332e-10	1.36142e-08	0	0	2.38082	53.5247	ARF3;VPS29;ARF4;ARF1;TFRC;ZFYVE9;SH3KBP1;WIPF2;WIPF3;CLTC;ARPC5L;CLTA;AP2A1;ARRB1;WASL;ARRB2;AP2A2;RAB22A;IGF1R;KIF5C;CHMP1B;CHMP1A;VPS35;GIT1;AP2M1;SH3GL2;SH3GL1;PSD;ACTR3;PRKCI;ARAP3;DNM1;EPN1;RNF41;DNM3;RABEP1;AGAP5;DNAJC6;RAB35;AMPH;VPS25;CHMP7;VPS28;ARF5;RAB7A;RAB5B;RAB5C;TSG101;VPS4A;AGAP2;NEDD4L;VPS26A;ASAP1;AGAP3;VPS26B;ASAP2;CBL;IL2RG;ACTR3B;PRKCZ;PLD2;SNX3;CDC42;CYTH3;CYTH2;SNX2;GRK2;GR…
Dopaminergic synapse	56/132	1.36432e-08	4.31126e-07	0	0	2.83727	51.3831	ATF2;GSK3A;ARRB1;CALML4;ARRB2;PPP3CB;CREB3L4;KIF5C;PPP2R1A;PPP2R5E;AKT3;PRKACB;PRKCG;PRKCB;PPP2R5B;PPP2R5D;PPP2R5C;CREB3;CREB1;PLCB1;CLOCK;CAMK2B;CAMK2D;CAMK2A;CACNA1C;GNAI1;ADCY5;GNAI2;PPP2CA;MAPK9;PPP2CB;GRIN2A;GNG3;MAPK8;GNG4;PPP2R3C;DRD1;GRIA3;DRD5;KCNJ3;KCNJ5;KCNJ6;KCNJ9;GRIN2B;MAPK13;PPP1CA;GNAO1;MAPK10;CALY;PPP2R2C;PPP2R2B;GNAQ;GNB1;CALM3;GNB5;CALM1
Prion disease	100/273	9.09093e-10	4.78789e-08	0	0	2.2361	46.5525	ATF2;COX6A1;NDUFC2-KCTD14;PSMD8;PSMD7;CREB3L4;KIF5C;TUBB3;PSMD2;PSMD1;PRKACB;CSNK2A3;CSNK2A2;PRKCD;SDHC;SDHB;TUBA4A;UQCRC1;VDAC3;VDAC2;VDAC1;PSMD12;NDUFB10;PSMD14;UQCRB;PSMD13;COX7A2;PIK3R1;CACNA1C;KLC1;UQCRH;STIP1;C5;GRIN2A;PPP3R1;C6;KLC2;CYC1;NDUFV2;NDUFV1;HSPA8;PRNP;GRIN2B;EIF2S1;GRIN3A;CYCS;MCU;TUBA8;RYR1;COX4I1;PIK3CB;COX7C;RYR3;PPP3CB;UQCRFS1;COX8A;TUBB;PSMA5;CREB3;PSMA4;TUBB2A;CREB1;NDUFS8…
Citrate cycle (TCA cycle)	16/30	8.30647e-05	0.000972164	0	0	4.37524	41.1093	FH;PDHA1;MDH1;IDH3G;MDH2;OGDHL;SDHC;PDHB;SDHB;ACLY;SUCLA2;IDH3B;SUCLG1;DLAT;DLD;IDH3A
Phosphatidylinositol signaling system	41/97	1.28084e-06	2.89105e-05	0	0	2.81245	38.1594	CDS1;DGKE;MTMR2;DGKB;PTEN;CALML4;PIK3R1;PIK3CB;MTMR4;MTMR6;MTMR7;INPP5A;INPP5F;IMPA1;PLCE1;PIP4K2B;PIP5K1B;PIP4K2C;PIP5K1C;IP6K1;CDIPT;IP6K2;PRKCG;PRKCB;SACM1L;OCRL;SYNJ2;DGKZ;INPP4A;ITPKB;SYNJ1;ITPKA;PI4KA;CALM3;CALM1;PLCB1;PLCD3;DGKI;PI4K2A;DGKH;CDS2
Alzheimer disease	124/369	4.76948e-09	1.67462e-07	0	0	1.96053	37.5658	APP;CHRM1;CSF1;CALML4;COX6A1;NDUFC2-KCTD14;PSMD8;FRAT1;PSMD7;KIF5C;TUBB3;PSMD2;AKT3;PSMD1;CAPN1;MAP2K1;CSNK2A3;CSNK2A2;SDHC;DKK1;SDHB;TUBA4A;UQCRC1;VDAC3;VDAC2;ULK1;VDAC1;RTN3;PSMD12;NDUFB10;PSMD14;UQCRB;PSMD13;COX7A2;PIK3R1;CACNA1C;KLC1;AGER;RTN4;UQCRH;GRIN2A;PPP3R1;KLC2;ATG101;DVL2;CYC1;MAP2K7;NDUFV2;NDUFV1;WNT10B;FZD3;GRIN2B;EIF2S1;CDK5;GNAQ;CYCS;CALM3;CALM1;MCU;TUBA8;COX4I1;ATP2A2;ATP2A1;PIK3…
Aldosterone synthesis and secretion	41/98	1.76325e-06	3.48241e-05	0	0	2.76294	36.6044	CAMK2B;ATF2;CAMK2D;DAGLA;KCNK9;CAMK2A;ADCY3;ATP1A3;CALML4;CACNA1C;ATP1A1;ADCY5;CREB3L4;CYP11A1;GNA11;PRKACB;PRKCG;KCNJ5;CAMK1D;PRKCB;PRKCE;PDE2A;ATP2B4;ATP2B3;ATP2B2;ATP2B1;ATP1B1;AGT;CREB3;ADCY9;CREB1;PRKD3;GNAQ;CAMK4;CALM3;CAMK1;CALM1;DAGLB;PLCB1;CAMK1G;KCNK3
Adrenergic signaling in cardiomyocytes	58/150	3.69887e-07	9.74037e-06	0	0	2.42627	35.9332	ATF2;ATP2A2;ATP2A1;CALML4;ADRA1B;SLC8A1;SLC8A2;CREB3L4;PPP2R1A;PPP2R5E;AKT3;PRKACB;TPM3;CACNA2D1;PPP2R5B;PPP2R5D;PPP2R5C;ATP1B1;CACNB1;CACNB2;CREB3;CACNB3;ADCY9;CACNB4;CREB1;MYL3;PLCB1;CAMK2B;CAMK2D;CAMK2A;CREM;ADCY3;ATP1A3;ADRB2;CACNA1C;ATP1A1;GNAI1;ADCY5;GNAI2;PPP2CA;PPP2CB;PPP2R3C;MAPK1;CACNG2;CACNG3;ATP2B4;ATP2B3;ATP2B2;ATP2B1;AGT;MAPK13;PPP1CA;SLC8A3;PPP2R2C;PPP2R2B;GNAQ;CALM3;CALM1
Vasopressin-regulated water reabsorption	21/44	5.84205e-05	0.000769203	0	0	3.49768	34.0948	DCTN6;NSF;DCTN5;DYNC1H1;RAB5B;RAB5C;DCTN2;DCTN1;ARHGDIG;ADCY3;DYNLL1;RAB11A;CREB3;DYNC1LI1;ADCY9;CREB1;CREB3L4;ARHGDIA;PRKACB;DYNC1I1;VAMP2
Morphine addiction	38/91	4.38766e-06	7.29737e-05	0	0	2.75273	33.9596	GABRB3;GABRB2;PDE1B;PDE1A;ADCY3;ARRB1;ARRB2;GNAI1;ADCY5;GNAI2;GNG3;GRK2;GRK5;GNG4;DRD1;PRKACB;KCNJ3;PRKCG;GABRA2;GABBR2;GABRA1;KCNJ5;GABBR1;KCNJ6;SLC32A1;PRKCB;GABRA5;KCNJ9;GABRA4;GABRA3;PDE2A;GABRG3;GABRG2;GNAO1;ADCY9;PDE10A;GNB1;GNB5
Diabetic cardiomyopathy	71/203	1.73748e-06	3.48241e-05	0	0	2.07138	27.4729	COX4I1;PTEN;ATP2A2;ATP2A1;PIK3CB;SLC2A4;COX6A1;COX7C;NDUFC2-KCTD14;MPC2;AKT3;PDK3;UQCRFS1;PDK2;PRKCG;COX8A;PRKCB;PRKCD;SDHC;SDHB;NDUFS8;NDUFS4;UQCRC1;VDAC3;NDUFS3;VDAC2;NDUFS2;VDAC1;NDUFS1;PLCB1;GAPDH;SLC25A4;SLC25A6;CAMK2B;CAMK2D;NDUFB8;NDUFB10;UQCRB;NDUFB6;NDUFB5;CAMK2A;NDUFB3;UQCR11;COX7A2;PIK3R1;UQCR10;PDHB;COX5B;PRKCZ;AGER;UQCRH;PTPA;MAPK9;MAPK8;CYC1;NDUFV2;NDUFV1;NDUFA9;PDHA1;NDUFA6;NDUFA5;…
Salmonella infection	84/249	1.15004e-06	2.79548e-05	0	0	1.96265	26.8407	CYFIP2;NCKAP1;ARF1;HSP90AB1;CSE1L;ARPC5L;BRK1;GCC2;WASL;PIK3CB;ACTB;ACTR1A;CASP8;KIF5C;TUBB3;AKT3;KPNA4;IKBKG;KPNA3;SKP1;KPNA1;ACTR3;VPS18;MAP2K4;MAP2K1;HSP90AA1;ANXA2;RIPK3;CHUK;EXOC7;TUBB;VPS33A;DYNLL1;TUBA4A;DYNC1LI1;TUBB2A;ELMO1;ELMO2;EXOC5;GAPDH;ARL8A;PFN2;RAB7A;ARL8B;DCTN6;DCTN5;RAB5B;RALA;RAB5C;AHNAK;DCTN2;DCTN1;ROCK2;DCTN3;NOD1;KLC1;ACTR3B;MYL12B;STX10;HSP90B1;CDC42;CYTH3;CYTH2;MAPK9;PAK1…

## Sheet: GSE44770
Term	Overlap	P-value	Adjusted P-value	Old P-value	Old Adjusted P-value	Odds Ratio	Combined Score	Genes
Citrate cycle (TCA cycle)	29/30	0.000627992	0.026663	0	0	11.3744	83.863	FH;DLST;OGDHL;PDHB;IDH3B;DLAT;PCK1;IDH3A;PCK2;PDHA1;MDH1;IDH3G;MDH2;IDH1;IDH2;SDHC;SDHD;SDHA;SDHB;CS;ACLY;PC;SUCLA2;OGDH;SUCLG2;ACO1;SUCLG1;ACO2;DLD
Gastric acid secretion	67/76	0.00055293	0.026663	0	0	2.92345	21.9267	CHRM3;MYLK2;CALML5;CALML6;CALML3;CALML4;SLC4A2;ACTB;ACTG1;MYLK;CA2;GAST;PRKACA;PRKACB;PRKCG;KCNK10;ATP1B4;ATP1B3;PRKCA;ATP1B2;ATP1B1;SSTR2;PLCB3;SLC9A4;ADCY9;PLCB4;CCKBR;KCNQ1;PLCB1;PLCB2;CFTR;CAMK2B;CAMK2D;KCNE2;CAMK2A;ADCY4;GNAI3;ITPR1;ADCY3;ATP1A3;ITPR2;ADCY2;ATP1A2;ITPR3;ADCY1;ATP1A1;ADCY8;GNAI1;ADCY5;GNAI2;SLC9A1;CAMK2G;KCNJ1;KCNJ2;KCNJ10;KCNJ15;KCNJ16;ATP4B;ATP4A;SST;GNAQ;GNAS;SLC26A7;CALM3…
AGE-RAGE signaling pathway in diabetic complications	86/100	0.000630528	0.026663	0	0	2.41337	17.784	SERPINE1;PIK3CD;PIK3CB;ICAM1;THBD;CCND1;AKT2;AKT3;PIM1;AKT1;PLCE1;RAC1;HRAS;EDN1;PRKCE;MMP2;PRKCD;CYBB;PRKCA;F3;TGFBR1;TGFBR2;IL1A;PLCB3;PLCB4;COL4A2;PIK3CA;COL4A1;COL4A4;IL1B;AGTR1;COL4A6;COL4A5;PLCB1;PLCB2;PIK3R3;PIK3R1;AGER;PRKCZ;FOXO1;RELA;CDC42;MAPK9;MAPK8;PLCG2;CCL2;MAPK1;PLCG1;MAPK3;SMAD2;STAT5A;EGR1;STAT5B;JUN;SMAD4;TGFB2;SMAD3;VCAM1;TGFB3;NOS3;STAT1;STAT3;FN1;VEGFB;VEGFC;NFATC1;MAPK14;SE…
C-type lectin receptor signaling pathway	89/104	0.000727383	0.026663	0	0	2.33113	16.8449	CALML5;CLEC4M;CALML6;PIK3CD;CALML3;CBLB;CALML4;LSP1;PIK3CB;PYCARD;IKBKB;PPP3CA;PPP3CB;CASP8;PPP3CC;AKT2;AKT3;CASP1;AKT1;IL12B;IL12A;IKBKG;CLEC1B;HRAS;IKBKE;IL10;ARHGEF12;FCER1G;CHUK;KSR1;SYK;PRKCD;RHOA;CLEC4D;MRAS;PIK3CA;IL23A;IL1B;IRF1;MAPKAPK2;CLEC4E;RAF1;IRF9;ITPR1;ITPR2;PIK3R3;ITPR3;BCL10;PIK3R1;RELA;MAPK9;MAPK8;PAK1;PPP3R2;RRAS;CLEC7A;PLCG2;NLRP3;MAPK1;MAPK3;EGR2;JUN;EGR3;CCL22;STAT1;STAT2;C…
Legionellosis	50/57	0.00362968	0.0704203	0	0	2.80268	15.7472	HBS1L;ARF1;ITGAM;ITGB2;CXCL1;CXCL3;CXCL2;PYCARD;CASP7;CASP8;CASP1;IL12B;IL12A;CR1;APAF1;IL18;EEF1A1;EEF1G;IL1B;EEF1A2;SEC22B;TLR5;TLR4;NAIP;TLR2;RAB1A;VCP;SAR1A;SAR1B;NLRC4;RELA;C3;BCL2L13;HSF1;CD14;HSPA8;HSPA1L;BNIP3;HSPA6;HSPA2;NFKB1;NFKB2;CLK1;NFKBIA;IL6;CR1L;CYCS;HSPA1B;MYD88;HSPA1A
Retrograde endocannabinoid signaling	124/148	0.000485298	0.026663	0	0	2.03164	15.5029	FAAH;NDUFA13;NDUFA11;NDUFA12;NDUFA10;RIMS1;PRKACA;PRKACB;PRKCG;PRKCA;GABRG3;GABRG2;GABRG1;ADCY9;GRIA1;GRIA2;NDUFB10;NDUFB11;CACNA1B;ITPR1;CACNA1A;ITPR2;ABHD6;CACNA1D;ITPR3;CACNA1F;CACNA1S;NDUFV3;NDUFV2;NDUFV1;GRIA3;GRIA4;GNG12;GNG11;GNG13;GNAO1;GNAQ;GNB2;GNB1;GNB4;GNB3;GNB5;GABRB3;GABRB2;DAGLA;GRM1;GABRR2;GABRR1;GRM5;GNGT2;SLC32A1;NDUFC2;NDUFC1;PLCB3;PLCB4;NDUFS7;NDUFS6;NDUFS5;NDUFS4;NDUFS3;NDUFS…
Axon guidance	151/182	0.000324113	0.026663	0	0	1.9166	15.3988	SEMA5A;SEMA5B;RGS3;DPYSL5;CFL2;CFL1;PLXNC1;EPHB2;EPHB4;EPHB3;EPHA5;SEMA6B;EPHA4;EPHA7;EPHA6;SEMA6A;UNC5A;WNT5B;UNC5B;SEMA6D;WNT5A;PRKCA;UNC5C;UNC5D;MYL5;SMO;PARD3;RAF1;MYL9;EPHA3;NGEF;EPHA2;SEMA7A;PIK3R3;PIK3R1;EFNA4;PRKCZ;EFNB1;EFNB3;PPP3R2;RRAS;ABL1;PLCG2;PLXNA2;PLCG1;SRGAP3;LRRC4C;SRGAP1;PLXNA4;PLXNA3;WNT4;NTNG1;FZD3;PTCH1;NFATC3;NFATC2;L1CAM;SSH2;BMP7;SSH3;GDF7;SSH1;EFNA1;EFNA3;CXCL12;EFNA2;C…
Mismatch repair	21/23	0.0243836	0.175456	0	0	4.11528	15.2835	RFC5;RFC3;PCNA;RFC4;RFC1;RFC2;RPA2;MLH1;MLH3;MSH6;POLD3;POLD4;MSH2;EXO1;MSH3;POLD1;RPA3;POLD2;RPA4;PMS2;SSBP1
Long-term potentiation	58/67	0.00349673	0.0704203	0	0	2.52916	14.3047	CALML5;CALML6;ARAF;CALML3;CALML4;GRM1;PPP1CC;PPP3CA;RPS6KA3;GRM5;PPP3CB;RPS6KA6;PPP3CC;RPS6KA2;RPS6KA1;EP300;PRKACA;HRAS;PRKACB;PRKCG;MAP2K1;PRKCA;PLCB3;PLCB4;PLCB1;RAF1;PLCB2;RAPGEF3;ATF4;CAMK2B;GRIA1;GRIA2;CAMK2D;CAMK2A;ITPR1;ITPR2;ITPR3;ADCY1;ADCY8;RAP1B;GRIN2A;PPP3R2;RAP1A;MAPK1;CAMK2G;MAPK3;CREBBP;GRIN2C;GRIN1;GRIN2D;PPP1CA;PPP1R1A;CAMK4;GNAQ;CALM3;KRAS;CALM1;CALM2
Terpenoid backbone biosynthesis	20/22	0.0313214	0.191228	0	0	3.91904	13.5734	FDPS;IDI1;NUS1;MVK;GGPS1;HMGCS1;IDI2;HMGCR;ACAT2;ACAT1;DHDDS;ZMPSTE24;FNTA;FNTB;PMVK;PDSS2;PDSS1;HMGCS2;RCE1;PCYOX1
Proteoglycans in cancer	168/205	0.000528231	0.026663	0	0	1.78681	13.4832	ARAF;ELK1;FGF2;ACTB;ACTG1;IGF1R;PPP1CC;CCND1;PLAU;AKT2;MYC;AKT3;KDR;AKT1;IL12B;PLCE1;PRKACA;PRKACB;PRKCG;MAP2K1;WNT5B;HGF;RPS6;WNT5A;ANK2;PRKCA;ANK3;ANK1;HSPG2;TIAM1;SMO;RAF1;TP53;DDX5;SDC4;SDC2;PXN;TWIST2;ITPR1;PIK3R3;TWIST1;ITPR2;ITPR3;IQGAP1;PIK3R1;HIF1A;SLC9A1;VTN;WNT6;RRAS;PLCG2;PLCG1;WNT1;WNT2;WNT3;WNT4;FZD1;SMAD2;WNT10B;FZD3;WNT10A;TGFB2;FZD2;FZD5;FZD4;CAV2;WNT3A;FZD7;CAV1;PTCH1;FZD6;RDX;F…
Aldosterone synthesis and secretion	83/98	0.00212839	0.0523912	0	0	2.17306	13.3695	ATF1;ATF2;SCARB1;DAGLA;CALML5;KCNK9;CALML6;CALML3;CALML4;LIPE;CREB3L4;CREB3L1;CREB3L2;NPPA;PRKACA;PRKACB;PRKCG;CAMK1D;PRKCE;ATP1B4;ATP1B3;PRKCA;ATP1B2;ATP1B1;CREB3;PLCB3;ADCY9;PLCB4;PRKD3;AGTR1;ORAI1;PRKD2;PRKD1;DAGLB;PLCB1;PLCB2;CAMK1G;ATF4;CREB5;CAMK2B;CAMK2D;NPR1;CAMK2A;ITPR1;ADCY4;ITPR2;ADCY3;ATP1A3;CACNA1D;ITPR3;ADCY2;ATP1A2;ADCY1;ATP1A1;CACNA1F;ADCY8;CACNA1H;CACNA1G;ADCY5;CYP11A1;GNA11;CACN…
Mineral absorption	52/60	0.00536115	0.0734056	0	0	2.55035	13.3347	SLC46A1;MT1M;SLC40A1;MT1X;SLC8A1;SLC8A2;MT2A;ATP7B;HEPH;HEPHL1;FTH1;SLC39A4;SLC34A3;SLC34A2;SLC34A1;SLC11A2;ATP1B4;ATP1B3;SLC30A1;ATP1B2;ATP1B1;SLC9A3;MT1A;MT1F;MT1G;MT1H;MT1B;STEAP1;STEAP2;FTL;MT1E;ATP1A3;ATP1A2;ATP1A1;SLC5A1;CLCN2;HMOX1;TRPM7;HMOX2;S100G;SLC31A1;VDR;ATP2B3;CYBRD1;ATP2B2;ATP2B1;ATOX1;SLC8A3;FXYD2;SLC26A9;SLC26A3;SLC26A6
Viral myocarditis	52/60	0.00536115	0.0734056	0	0	2.55035	13.3347	CD86;CD40;ITGB2;ITGAL;ACTB;ACTG1;ICAM1;CASP8;SGCD;CCND1;SGCA;SGCB;DAG1;RAC2;RAC1;HLA-DOA;HLA-DOB;SGCG;HLA-DPA1;CXADR;HLA-B;HLA-C;HLA-A;HLA-F;HLA-G;HLA-E;MYH6;HLA-DQB1;MYH7;LAMA2;LAMA1;HLA-DMA;HLA-DMB;ABL1;ABL2;DMD;FYN;BID;CD55;HLA-DQA1;HLA-DRB4;CAV1;IGH;CD40LG;HLA-DPB1;CYCS;HLA-DRA;HLA-DRB3;EIF4G3;EIF4G2;HLA-DRB1;EIF4G1
Pertussis	65/76	0.00387746	0.0704203	0	0	2.31936	12.8784	ITGB1;CXCL6;ITGAM;CALML5;CALML6;ITGB2;CALML3;CALML4;CXCL5;C4B;PYCARD;C4A;CASP7;CFL2;CFL1;CASP1;IL12B;IL12A;IL10;TICAM2;FOS;IRAK4;RHOA;TIRAP;IL1A;IRF3;IL23A;IL1B;IRF1;IRF8;SERPING1;ITGA5;TLR4;C1QB;C1QA;C1S;C1R;GNAI3;LY96;NOD1;GNAI1;RELA;C2;GNAI2;C3;MAPK9;C5;MAPK8;IRAK1;MAPK1;NLRP3;CD14;MAPK3;JUN;MAPK14;MAPK12;NFKB1;MAPK13;MAPK10;IL6;CALM3;CALM1;CALM2;MYD88;C1QC
Osteoclast differentiation	106/127	0.00160805	0.0428814	0	0	1.98338	12.7586	SPI1;CSF1;NCF1;NCF2;NCF4;AKT2;AKT3;AKT1;SIRPA;TNFSF11;JUNB;MAP3K7;IFNAR2;MAP2K1;IL1R1;CYBA;MITF;OSCAR;TYROBP;BTK;SQSTM1;IFNAR1;CSF1R;PIK3R3;TNFRSF11B;PIK3R1;TNFRSF11A;SOCS3;CALCR;PPP3R2;SOCS1;PLCG2;MAP2K7;JUN;TGFB2;JUND;NFATC2;NFATC1;NFKB1;FOSL2;NFKB2;FOSL1;NFKBIA;CYLD;GRB2;MAP3K14;FHL2;PIK3CD;TREM2;PIK3CB;IKBKB;PPP3CA;FCGR3A;PPP3CB;FCGR3B;PPP3CC;CTSK;BLNK;ACP5;IKBKG;RAC1;JAK1;CHUK;SYK;IFNGR1;TRA…
Focal adhesion	164/201	0.00091654	0.026663	0	0	1.74377	12.1975	MYLK2;ITGA2B;TNC;ELK1;ACTB;CRKL;MYLK;ACTG1;IGF1R;COMP;PPP1CC;CCND3;CCND2;CCND1;IBSP;TNN;AKT2;AKT3;KDR;CAPN2;AKT1;PRKCG;PDGFRB;PDGFRA;MAP2K1;ACTN1;HGF;PRKCA;ACTN4;PGF;MYL5;MYL7;COL4A2;COL4A1;MYL2;COL4A4;COL4A6;COL4A5;TLN2;TLN1;RAF1;MYL9;VCL;SHC4;SHC2;SHC3;SHC1;PXN;PDGFA;PIK3R3;PIK3R1;RAP1B;VTN;RAP1A;PDGFC;CHAD;PIP5K1B;PIP5K1C;VASP;JUN;CAV2;CAV1;FN1;PARVA;IGF1;PARVB;COL1A1;DIAPH1;COL1A2;PARVG;ITGA1…
Human T-cell leukemia virus 1 infection	178/219	0.000818345	0.026663	0	0	1.70845	12.144	RB1;ATF2;CRTC2;SPI1;CRTC3;TRRAP;BUB1B;ELK1;ETS1;ETS2;ICAM1;ELK4;CCND3;ZFP36;CDC23;CCND2;CCND1;PTTG1;CREB3L4;PTTG2;AKT2;CDC26;CHEK2;CREB3L1;MYC;AKT3;CDC27;CHEK1;CREB3L2;AKT1;EP300;PRKACA;HLA-DOA;B2M;PRKACB;HLA-DOB;IL15RA;MAP2K4;MAP2K1;ANAPC7;MSX2;IL1R1;IL1R2;HLA-B;HLA-C;HLA-A;HLA-F;HLA-G;HLA-E;ADCY9;CCNE2;CCNE1;VDAC3;TBPL1;VDAC2;ANAPC4;VDAC1;ANAPC5;TLN2;TLN1;TP53;ANAPC1;MAD1L1;ATF4;ANAPC2;PIK3R3;P…
Pantothenate and CoA biosynthesis	19/21	0.0400996	0.195217	0	0	3.72283	11.9741	PANK2;PANK3;PANK1;DPYS;GADL1;UPB1;COASY;ALDH3A2;VNN1;ALDH1B1;ALDH2;VNN2;PPCS;VNN3;DPYD;ENPP1;BCAT1;AASDHPPT;BCAT2
Cholinergic synapse	94/113	0.0035764	0.0704203	0	0	1.94305	10.946	CHRM2;CHRM3;CHRM1;CHRM4;CHRM5;PIK3CD;PIK3CB;PIK3CG;GNGT2;CREB3L4;AKT2;CREB3L1;AKT3;CREB3L2;AKT1;PRKACA;PRKACB;HRAS;SLC18A3;CHRNB2;PRKCG;MAP2K1;PRKCA;FOS;CREB3;PLCB3;ADCY9;PLCB4;PIK3CA;KCNQ1;KCNQ2;KCNQ3;KCNQ5;PLCB1;PLCB2;ATF4;CREB5;CAMK2B;CHRNA3;CAMK2D;CHRNA4;CHRNA7;CHAT;CHRNA6;CAMK2A;CACNA1B;ITPR1;ADCY4;GNAI3;CACNA1A;ITPR2;PIK3R3;ADCY3;CACNA1D;ITPR3;ADCY2;PIK3R1;ADCY1;CACNA1F;ADCY8;GNAI1;PIK3R5;A…

## Sheet: GSE48350
Term	Overlap	P-value	Adjusted P-value	Old P-value	Old Adjusted P-value	Odds Ratio	Combined Score	Genes
Retrograde endocannabinoid signaling	103/148	1.59039e-09	2.20787e-07	0	0	2.79321	56.5884	FAAH;NDUFA13;NDUFA11;NDUFA12;NDUFA10;NDUFC2-KCTD14;RIMS1;PRKACA;PRKACB;PRKCG;PRKCB;GABRG3;GABRG2;GRIA1;GRIA2;NDUFB10;NDUFB11;CACNA1B;ITPR1;ITPR2;ABHD6;CACNA1D;CACNA1C;GNG10;NDUFV3;NDUFV2;NDUFV1;GRIA3;GRIA4;GNG12;GNG11;GNAO1;GNAQ;GNB2;GNB1;NAPEPLD;GNB5;GABRB3;GABRB2;GABRB1;DAGLA;GRM1;GRM5;SLC32A1;NDUFC1;NDUFS7;NDUFS6;NDUFS4;NDUFS3;NDUFS2;NDUFS1;DAGLB;PLCB1;MGLL;NDUFB9;NDUFB8;NDUFB7;NDUFB6;NDUFB5;N…
Proteasome	35/46	1.99063e-05	0.000424667	0	0	3.86558	41.8429	PSMD12;PSMD11;PSMD14;PSMD13;POMP;PSMA7;PSMB6;PSMD8;PSMB7;PSMD9;PSMB4;PSMD6;PSMB5;PSMD7;PSMB2;PSMD4;PSMB3;PSMD2;PSMB1;PSMD3;PSMD1;PSMF1;ADRM1;PSMA5;PSMA3;PSMC5;PSMA4;PSMC6;PSMA1;PSMC3;PSMA2;PSMC4;PSMC1;PSME3;PSMC2
Prion disease	172/273	2.06988e-09	2.20787e-07	0	0	2.0836	41.6633	ATF2;NDUFA13;NDUFA11;NCF2;NDUFA12;NCF4;NDUFA10;COX6A1;NDUFC2-KCTD14;PSMD8;PSMD9;PSMD6;TUBB6;PSMD7;PSMD4;KIF5C;TUBB3;CREB3L1;PSMD2;KIF5B;PSMD3;TUBB1;PSMD1;PRKACA;PRKACB;CSNK2A1;CSNK2A2;PRKCD;CYBB;CYBA;SDHC;SDHD;SDHA;SDHB;TUBA4A;COX6B1;COX7A2L;CSNK2B;UQCRC1;VDAC3;VDAC2;VDAC1;UQCRC2;PSMD12;PSMD11;NDUFB10;PSMD14;UQCRB;NDUFB11;PSMD13;CACNA1B;ITPR1;ITPR2;PIK3R2;CACNA1D;COX7A2;CACNA1C;KLC1;GRIN2A;PPP3R1…
Huntington disease	190/306	1.70632e-09	2.20787e-07	0	0	2.00533	40.4854	NDUFA13;NDUFA11;NDUFA12;NDUFA10;COX6A1;NDUFC2-KCTD14;PSMD8;PSMD9;PSMD6;TUBB6;PSMD7;PSMD4;KIF5C;TUBB3;CREB3L1;PSMD2;KIF5B;PSMD3;TUBB1;PSMD1;AP2M1;MAP3K5;TGM2;SDHC;SDHD;SDHA;ATG13;SDHB;TUBA4A;COX6B1;COX7A2L;UQCRC1;VDAC3;TBPL1;ULK2;VDAC2;ULK1;VDAC1;UQCRC2;STX1A;GRIA1;GRIA2;PSMD12;PSMD11;NDUFB10;PSMD14;UQCRB;NDUFB11;PSMD13;PIK3R4;CACNA1B;ITPR1;SLC1A3;COX7A2;KLC1;KLC3;KLC2;ATG101;NRBF2;CYC1;NDUFV3;NDU…
Riboflavin metabolism	2022-08-07	0.0186741	0.104837	0	0	8.48567	33.7782	FLAD1;RFK;ACP5;BLVRB;ENPP1;ACP2;ACP1
Endocytosis	155/252	1.25763e-07	5.74917e-06	0	0	1.95208	31.0163	VPS29;SH3GL3;TFRC;WIPF3;ARPC5L;CBLB;IGF1R;ZFYVE27;KIF5C;KIF5B;VPS35;VPS36;AP2M1;SH3GL2;SH3GLB1;PDGFRA;SH3GLB2;PRKCI;IST1;HLA-C;HLA-A;HLA-F;HLA-G;HLA-E;RNF41;RUFY1;ACAP2;RAB31;HGS;PARD3;RUFY2;RAB35;CHMP4B;AMPH;CHMP4A;STAMBP;VPS25;STAM2;VPS28;RAB5C;TSG101;AGAP2;NEDD4L;AGAP4;VPS26A;AGAP3;VPS26B;PLD1;ACTR3B;PRKCZ;SNX3;SNX4;GRK3;GRK5;GRK6;PIP5K1A;PIP5K1B;PIP5K1C;RAB11FIP3;RAB11FIP4;SNX5;SMAD2;SMAD3;IQ…
Parkinson disease	153/249	1.65669e-07	6.62675e-06	0	0	1.9467	30.3944	NDUFA13;NDUFA11;NDUFA12;NDUFA10;CALML4;PARK7;COX6A1;NDUFC2-KCTD14;UBE2L3;TXN2;PSMD8;PSMD9;PSMD6;TUBB6;PSMD7;PSMD4;KIF5C;TUBB3;PSMD2;KIF5B;PSMD3;TUBB1;PSMD1;PRKACA;PRKACB;MAP3K5;SDHC;SDHD;SDHA;SDHB;TUBA4A;COX6B1;COX7A2L;UQCRC1;VDAC3;VDAC2;VDAC1;UQCRC2;PSMD12;PSMD11;MAOB;NDUFB10;PSMD14;UQCRB;NDUFB11;PSMD13;ITPR1;HTRA2;ITPR2;COX7A2;TXN;KLC1;UBE2J1;KLC3;KLC2;UBB;CYC1;NDUFV3;NDUFV2;NDUFV1;TRAP1;GNAL;U…
Pathways of neurodegeneration	274/475	2.341e-08	1.8728e-06	0	0	1.67173	29.3724	APP;ARAF;CALML4;ZFYVE1;UBE2L3;PSMD8;PSMD9;PSMD6;PSMD7;PSMD4;PSMD2;PSMD3;PSMD1;PRKCG;GABARAPL2;GABARAPL1;CSNK2A1;PRKCB;CSNK2A2;CSNK1E;ATG13;DKK2;COX7A2L;CSNK2B;UQCRC1;VDAC3;ULK2;VDAC2;ULK1;VDAC1;UQCRC2;STX1A;PIK3R4;UBE2J1;GRIN2A;PPP3R1;NRBF2;SPTBN2;WNT10B;TRAP1;WNT10A;RAB39B;BRAF;GRIN2B;GRIN2D;CALM3;RYR2;COX7B;WDR41;COX7C;TUBA1C;PPP3CA;TUBA1B;ACTR1A;PPP3CB;UCHL1;TUBA1A;ACTR1B;PPP3CC;NEFL;NEFM;RAC1…
Amyotrophic lateral sclerosis	215/364	6.0817e-08	3.89229e-06	0	0	1.76622	29.3465	ACTB;GLE1;PSMD8;PSMD9;PSMD6;PSMD7;PSMD4;PSMD2;PSMD3;PSMD1;GABARAPL2;GABARAPL1;ATG13;NUP93;COX7A2L;UQCRC1;ULK2;ULK1;VDAC1;UQCRC2;PFN2;SEH1L;PIK3R4;GRIN2A;PPP3R1;POM121C;NUP88;NRBF2;RAB39B;GRIN2B;GRIN2D;COX7B;WDR41;COX7C;PPP3CA;TUBA1C;ACTR1A;PPP3CB;TUBA1B;ACTR1B;PPP3CC;TUBA1A;ANXA7;NEFL;NEFM;RAC1;COX8A;NDC1;SEC13;TUBB;TOMM40L;PSMA5;PSMA3;TUBB2B;PSMA4;TUBB2A;PSMA1;PSMA2;DERL1;UQCR11;UQCR10;COX5B;COX…
Salmonella infection	152/249	3.24629e-07	1.15424e-05	0	0	1.91365	28.591	CYFIP2;CSE1L;ARPC5L;GCC2;FBXO22;ACTB;ACTG1;TXN2;TUBB6;KIF5C;TUBB3;AKT2;MYC;KIF5B;AKT3;TUBB1;KPNA4;KPNA3;MAP3K7;VPS39;SKP1;KPNA1;VPS18;MAP2K4;MAP2K1;MAP2K2;VPS33A;TUBA4A;DYNC1LI1;MYL5;DYNC1LI2;ELMO2;RAF1;NAIP;ARL8A;PFN2;ARL8B;RAB5C;ARHGEF26;TCF7;LY96;TXN;KLC1;ACTR3B;MYL12A;MYL12B;DYNC2LI1;KLC3;KLC2;MYO6;VPS11;NCKAP1L;SNX9;S100A10;VPS16;JUN;M6PR;TNFRSF10B;ARPC4;TNFRSF10A;NFKB1;NFKBIA;PTPRC;ARPC2;AR…
Alzheimer disease	217/369	8.57234e-08	4.57191e-06	0	0	1.74738	28.4336	APP;ARAF;CALML4;PSMD8;PSMD9;PSMD6;PSMD7;PSMD4;AKT2;PSMD2;AKT3;PSMD3;PSMD1;CSNK2A1;CSNK2A2;CSNK1E;ATG13;DKK2;COX7A2L;CSNK2B;UQCRC1;VDAC3;ULK2;VDAC2;ULK1;VDAC1;UQCRC2;PIK3R4;PIK3R2;APH1A;GRIN2A;PPP3R1;NRBF2;WNT10B;WNT10A;INSR;BRAF;GRIN2B;GRIN2D;CALM3;COX7B;COX7C;IKBKB;PPP3CA;TUBA1C;PPP3CB;TUBA1B;PPP3CC;TUBA1A;HRAS;COX8A;PSENEN;TUBB;BACE1;PSMA5;BACE2;PSMA3;TUBB2B;PSMA4;TUBB2A;PSMA1;PSMA2;MAPT;PLCB1;…
Spinocerebellar ataxia	91/143	6.68179e-06	0.000164475	0	0	2.13135	25.3975	ATP2A2;RORA;VLDLR;RBPJ;GRM1;PSMD8;PSMD9;PSMD6;PSMD7;PSMD4;OPA1;AKT2;PSMD2;RB1CC1;AKT3;PSMD3;PSMD1;MAP3K5;PRKCG;PRKCB;WIPI2;ATG13;PSMA5;AFG3L2;PSMA3;PSMA4;PSMA1;PSMA2;MYOD1;VDAC3;TBPL1;ULK2;VDAC2;ULK1;VDAC1;PIK3C3;PLCB1;SLC25A5;SLC25A4;SLC25A6;GRIA1;GRIA2;BECN1;PSMD12;BEAN1;PSMD11;PSMD14;PSMD13;ITPR1;PIK3R4;ITPR2;PIK3R2;AMBRA1;SLC1A6;PSMA7;PSMB6;ATXN3;MAPK9;PSMB7;GRIN2A;MAPK8;PSMB4;ATXN1;PSMB5;PSM…
Phagosome	96/152	6.06725e-06	0.000161793	0	0	2.08826	25.0854	ITGB1;SCARB1;TFRC;ITGB5;NCF2;ITGB3;NCF4;ITGB2;ACTB;CTSS;ACTG1;EEA1;SEC61A2;TUBA1C;TUBB6;TUBA1B;FCGR3B;TUBA1A;TUBB3;SEC61G;LAMP2;TUBB1;OLR1;NOS1;RAC1;SEC61B;ATP6V1E1;HLA-DPA1;ATP6V1G1;ATP6V0B;ATP6V0E1;ATP6V1G2;ATP6AP1;TUBB;STX7;SFTPD;CYBB;HLA-C;TAP1;CYBA;HLA-A;HLA-F;HLA-G;TUBA4A;HLA-E;DYNC1LI1;DYNC1LI2;TUBB2B;TUBB2A;HGS;CANX;ATP6V1B2;PIK3C3;TLR6;ATP6V0D1;SEC22B;ATP6V0C;TLR4;RAB7A;TLR2;VAMP3;ATP6V1…
Long-term potentiation	46/67	8.90381e-05	0.00142461	0	0	2.66202	24.8272	CAMK2B;GRIA1;GRIA2;CAMK2D;CAMK2A;ARAF;ITPR1;ITPR2;CALML4;ADCY1;CACNA1C;GRM1;PPP1CC;PPP3CA;RPS6KA3;GRM5;PPP3CB;RPS6KA6;GRIN2A;NRAS;PPP3R1;PPP3CC;RPS6KA2;RPS6KA1;MAPK1;PRKACA;HRAS;PRKACB;CAMK2G;PRKCG;MAP2K1;MAP2K2;PRKCB;BRAF;GRIN2B;GRIN1;GRIN2D;PPP1CA;PPP1R1A;CAMK4;GNAQ;CALM3;KRAS;PLCB1;RAF1;RAPGEF3
Diabetic cardiomyopathy	124/203	3.62875e-06	0.00011612	0	0	1.91399	23.9758	NDUFA13;NDUFA11;IRS1;NCF2;NDUFA12;NCF4;NDUFA10;COX6A1;NDUFC2-KCTD14;PPP1CC;AKT2;MPC2;AKT3;PDK4;PDK3;PDK2;PRKCG;G6PD;PRKCB;PRKCD;CYBB;CYBA;SDHC;SDHD;SDHA;SDHB;COX6B1;COX7A2L;UQCRC1;VDAC3;VDAC2;VDAC1;UQCRC2;NDUFB10;UQCRB;NDUFB11;PIK3R2;COX7A2;PRKCZ;CYC1;NDUFV3;NDUFV2;NDUFV1;SMAD2;TGFB2;PDHA1;SMAD3;TGFB3;INSR;GFPT1;NFKB1;COL1A1;SP1;UQCRQ;RYR2;GSK3B;COX7B;COX4I1;PTEN;ATP2A2;COX7C;GYS1;UQCRFS1;RAC1;CO…
Non-alcoholic fatty liver disease	97/155	9.60054e-06	0.000219441	0	0	2.0371	23.5361	NDUFA13;NDUFA11;IRS1;NDUFA12;NDUFA10;IRS2;COX6A1;NDUFC2-KCTD14;AKT2;AKT3;IL6R;MAP3K5;SDHC;SDHD;SDHA;PRKAB1;SDHB;COX6B1;COX7A2L;UQCRC1;CYP2E1;UQCRC2;NDUFB10;UQCRB;NDUFB11;COX7A2;PIK3R2;ADIPOR1;BCL2L11;CYC1;NDUFV3;NDUFV2;NDUFV1;JUN;INSR;NFKB1;UQCRQ;CYCS;GSK3B;COX7B;GSK3A;COX4I1;PRKAG1;COX7C;IKBKB;CASP7;MLX;UQCRFS1;RAC1;COX8A;SREBF1;NDUFC1;FOS;TNFRSF1A;NDUFS7;NDUFS6;NDUFS4;NDUFS3;NDUFS2;NDUFS1;PPARA…
Thermogenesis	139/232	4.34558e-06	0.000126417	0	0	1.82326	22.5106	ATF2;NDUFA13;SMARCB1;KDM1A;NDUFA11;NDUFA12;NDUFA10;COX6A1;NDUFC2-KCTD14;ACTB;ACTG1;RPS6KA3;RPS6KA6;CREB3L1;RPS6KA2;DPF1;RPS6KA1;PRKACA;PRKACB;MAP3K5;CPT1A;SMARCC1;ACSL1;ACSL6;TSC2;ACSL4;SDHC;ACSL3;SDHD;CPT1C;SDHA;PRKAB1;SDHB;COX6B1;COX7A2L;UQCRC1;UQCRC2;COX19;COX16;NDUFB10;UQCRB;COX15;NDUFB11;COX18;COX17;COX7A2;COX11;CYC1;NDUFV3;NDUFV2;NDUFV1;COX10;COA3;COA1;SMARCA2;SMARCA4;NDUFAF7;RHEB;UQCRQ;NDU…
Neurotrophin signaling pathway	76/119	3.10419e-05	0.000620838	0	0	2.15077	22.3254	YWHAE;GSK3B;PRDM4;IRS1;ARHGDIG;CALML4;IKBKB;RPS6KA3;RPS6KA6;RPS6KA5;AKT2;ARHGDIA;RPS6KA2;AKT3;ARHGDIB;RPS6KA1;RAC1;HRAS;MAP3K5;MAP2K1;MAP2K2;PDPK1;RIPK2;PRKCD;MATK;GAB1;IRAK3;MAPKAPK2;RAF1;SOS1;SOS2;SHC4;CAMK2B;BEX3;ZNF274;CAMK2D;SHC3;MAGED1;CAMK2A;PSEN2;PIK3R2;PSEN1;RELA;CDC42;MAPK9;MAPK8;NRAS;IRAK2;NTF3;ABL1;PLCG2;MAPK1;CAMK2G;MAP2K5;MAP3K3;NTRK2;JUN;MAP3K1;BDNF;BAD;KIDINS220;NTRK3;BRAF;MAPK14;…
Ubiquitin mediated proteolysis	87/140	3.95714e-05	0.000744873	0	0	1.99814	20.256	DET1;UBE3C;UBE2D2;UBE2D3;UBE2D1;CBLB;UBE3A;UBE3B;BRCA1;UBE2Z;PRPF19;UBE2L3;HERC4;CDC23;HERC2;HERC1;UBE2Q1;CDC27;BTRC;SKP1;ANAPC7;FBXW7;UBE2E3;UBE2E1;UBE2E2;UBE2QL1;MID1;PIAS2;RBX1;DDB2;DDB1;CDC34;ANAPC5;ANAPC13;CUL7;CUL5;UBA6;MGRN1;CUL3;CUL2;CUL1;NEDD4L;XIAP;RNF7;CBL;RCHY1;ANAPC10;ANAPC11;RHOBTB2;UBE2J1;FZR1;UBB;UBE2NL;UBR5;VHL;UBE2F;UBE2I;MAP3K1;SMURF2;UBE2B;SMURF1;UBE2C;HUWE1;UBE2G1;WWP2;UBE2A;…
Dopaminergic synapse	82/132	6.62646e-05	0.00111604	0	0	1.99574	19.2027	ATF2;GSK3B;GSK3A;PPP2R2A;ARRB1;CALML4;PPP1CC;PPP3CA;PPP3CB;PPP3CC;PPP2R1B;KIF5C;PPP2R1A;PPP2R5E;AKT2;CREB3L1;KIF5B;AKT3;PRKACA;PRKACB;PRKCG;PRKCB;PPP2R5B;PPP2R5D;FOS;PPP2R5C;CREB3;CREB1;PLCB1;CLOCK;GRIA1;CAMK2B;GRIA2;CAMK2D;MAOB;ATF6B;CAMK2A;CACNA1B;ITPR1;GNAI3;ITPR2;CACNA1D;CACNA1C;PPP2CA;MAPK9;GNG10;GRIN2A;GNG3;MAPK8;GNG2;GNG5;GNG4;PPP2R3C;GNG7;CAMK2G;GRIA3;GRIA4;KCNJ3;KCNJ5;KCNJ6;KCNJ9;GNG12;M…

## Sheet: GSE140829
Term	Overlap	P-value	Adjusted P-value	Old P-value	Old Adjusted P-value	Odds Ratio	Combined Score	Genes
Salmonella infection	57/249	1.19391e-08	3.67724e-06	0	0	2.56062	46.7145	CYFIP1;ARPC1B;FHOD1;TRADD;PIK3CB;ACTB;PIK3CG;TXN2;PYCARD;TUBA1C;TUBA1A;CASP8;MAP3K7;KPNA1;VPS18;HSP90AA1;ANXA2;RIPK3;RHOG;TRAF2;FOS;RHOA;TNFRSF1A;TRAF6;EXOC4;ELMO1;ELMO2;PFN1;GAPDH;BIRC3;RALA;RAB5C;AHNAK;DCTN2;DCTN1;LEF1;NLRC4;RELA;HSP90B1;CYTH2;FLNA;NLRP3;MAPK1;RIPK1;CD14;FADD;MAP2K7;VPS16;MAPK3;MAPK14;PTPRC;ABI1;PKN1;DYNLRB1;TAB1;ACBD3;MYD88
Osteoclast differentiation	33/127	6.90603e-07	0.000106353	0	0	3.00958	42.693	SPI1;NCF1;NCF4;PIK3CB;LILRA1;RELA;RELB;SIRPA;MAPK1;MAP2K7;MAP3K7;JAK1;MAPK3;CYBA;TRAF2;LILRB1;FOS;GAB2;MAPK14;LILRB4;OSCAR;NFKB2;TNFRSF1A;CYLD;TYROBP;CREB1;FCGR2A;LCK;TRAF6;BTK;GRB2;TAB1;NOX1
Yersinia infection	34/137	1.48023e-06	0.00015197	0	0	2.82977	37.9849	ARPC1B;WAS;PIK3CB;NLRC4;ACTB;RELA;PYCARD;RPS6KA3;RPS6KA1;RAC2;NLRP3;MAPK1;PIP5K1C;MAP2K7;MAP3K7;MAPK3;GIT2;NFATC3;RHOG;TRAF2;FOS;MAPK14;RHOA;VAV1;CD4;FCGR2A;LCK;TRAF6;ELMO1;ELMO2;PKN2;TAB1;PKN1;MYD88
Pentose phosphate pathway	1930-10-01	0.000686266	0.0111247	0	0	4.25703	31.0092	PRPS2;PRPS1;G6PD;GLYCTK;TALDO1;ALDOB;PGD;ALDOA;TKT;PGM1
NOD-like receptor signaling pathway	40/181	4.35147e-06	0.000335063	0	0	2.43377	30.0448	YWHAE;RNF31;NLRX1;NLRC4;TANK;RELA;TXN2;PYCARD;PSTPIP1;CASP8;NLRP6;NLRP3;MAPK1;RIPK1;FADD;MAP3K7;GBP1;ATG5;JAK1;MAPK3;HSP90AA1;RIPK3;PRKCD;CYBA;TRAF2;MAPK14;RHOA;P2RX7;PLCB3;NLRP12;TRAF6;TRIP6;TRAF5;PKN2;TAB1;PKN1;PLCB2;MYD88;NFKBIB;BIRC3
Acute myeloid leukemia	18/67	0.000142578	0.00439139	0	0	3.13448	27.7578	STAT5A;CEBPA;SPI1;FLT3;CEBPE;BAD;ZBTB16;LEF1;PIK3CB;RELA;RUNX1;RPS6KB1;RARA;MAPK1;GRB2;PIM2;CD14;MAPK3
Sphingolipid signaling pathway	28/119	3.46793e-05	0.00157337	0	0	2.63187	27.0276	ASAH1;TRADD;PIK3CB;PRKCZ;RELA;GNAI2;SGPL1;SPTLC2;PPP2R5E;SPTLC3;ADORA3;SMPD1;RAC2;FCER1A;MAPK1;S1PR3;BID;CTSD;MAPK3;PRKCB;PPP2R5D;TRAF2;GAB2;MAPK14;RHOA;TNFRSF1A;PLCB3;PLCB2
Shigellosis	49/246	8.73697e-06	0.000538197	0	0	2.13643	24.885	ARPC1B;TRADD;UBE2D3;PIK3CB;ACTB;PYCARD;HK3;CAPNS1;MAP3K7;PRKCD;TRAF2;WIPI1;ACTN4;RHOA;TNFRSF1A;PLCB3;TRAF6;TRAF5;ELMO1;HCLS1;ELMO2;PFN1;TLN1;PLCB2;RNF31;BCL10;NLRC4;RELA;FOXO1;CYTH2;UBC;NLRP3;MAPK1;RIPK1;CD14;RPS27A;ATG5;MAPK3;CBX3;BNIP3;GLMN;MAPK14;DIAPH1;RPS6KB1;UBE2N;TAB1;PLCD1;MYD88;NFKBIB
Pathogenic Escherichia coli infection	40/197	3.57583e-05	0.00157337	0	0	2.18377	22.359	CYFIP1;ARPC1B;TRADD;ACTB;RELA;PYCARD;CASP9;TUBA1C;SLC9A3R1;CYTH2;TUBA1A;CASP8;NLRP3;MAPK1;RIPK1;FADD;ABCF2;MAP3K7;NCK1;MAPK3;ARHGEF11;TRAF2;FOS;MAPK14;RHOA;TNFRSF1A;FCGR2A;CLDN9;TRAF6;ABI1;HCLS1;MYH9;TMBIM6;PTPN6;TAB1;GAPDH;SEC24C;MYD88;MYO1F;NFKBIB
Lipid and atherosclerosis	42/215	5.94273e-05	0.00228795	0	0	2.08103	20.25	CAMK2D;NCF1;NCF4;CALML4;PIK3CB;TANK;RELA;HSP90B1;PYCARD;CASP9;RXRA;CASP8;NLRP3;MAPK1;CD14;BID;MAP2K7;MAP3K7;MAPK3;HSP90AA1;POU2F1;HSPA1L;BAD;HSPA6;NFATC3;MIB2;CYBA;TRAF2;FOS;POU2F2;MAPK14;MMP9;RHOA;VAV1;TNFRSF1A;PLCB3;TRAF6;TAB1;PLCB2;NOX1;ABCG1;MYD88
B cell receptor signaling pathway	19/81	0.000623879	0.0106753	0	0	2.61422	19.2918	PRKCB;NFATC3;LILRB1;PIK3CB;FOS;BCL10;LILRA1;LILRB4;VAV1;RELA;CD79B;INPP5D;RAC2;BTK;MAPK1;GRB2;PTPN6;MAPK3;NFKBIB
Thyroid hormone signaling pathway	26/121	0.000312029	0.00873682	0	0	2.33821	18.875	HDAC3;ATP2A3;ATP2A2;PIK3CB;MED16;ACTB;FOXO1;CASP9;MED12;RXRA;MAPK1;PRKACA;SLC16A2;MAPK3;CREBBP;PRKCB;BAD;TSC2;ATP1B3;MED27;KAT2B;PLCB3;MED24;NCOR1;PLCB2;PLCD1
Coronavirus disease	44/232	8.31286e-05	0.00284485	0	0	2.00642	18.8506	RPL4;CFD;C1QB;RPL5;RPL30;RPL32;RPLP1;RPL12;C5AR1;PIK3CB;RPL10A;RELA;RPS14;RPS16;RPL18A;RPS18;C3AR1;RPL36;RPL35;NLRP3;MAPK1;RPS2;RPS27A;MAP3K7;RPS12;JAK1;MAPK3;RPL41;PRKCB;RPS8;RPL22;RPS6;RPS3A;FOS;MAPK14;TNFRSF1A;RPS25;FCGR2A;RPS29;TRAF6;RPL29;RPL28;MYD88;NFKBIB
NF-kappa B signaling pathway	23/104	0.000439136	0.00916912	0	0	2.42433	18.7418	TNFSF14;PRKCB;TRADD;TRAF2;BCL10;RELA;NFKB2;TNFRSF1A;RELB;CYLD;LCK;TRAF6;CSNK2B;TRAF5;BTK;TRIM25;RIPK1;CD14;TAB1;LTBR;MAP3K7;MYD88;BIRC3
T cell receptor signaling pathway	23/104	0.000439136	0.00916912	0	0	2.42433	18.7418	ITK;NFATC3;CD3G;BCL10;PIK3CB;FOS;MAPK14;CD3D;RHOA;VAV1;RELA;CD4;PTPRC;LCK;MAPK1;GRB2;PTPN6;ICOS;MAP2K7;MAP3K7;NFKBIB;NCK1;MAPK3
Leishmaniasis	18/77	0.000895272	0.0131307	0	0	2.60176	18.2601	CR1;NCF1;PRKCB;NCF4;CYBA;FOS;MAPK14;RELA;FCGR2A;TRAF6;MAPK1;PTPN6;TAB1;MAP3K7;MYD88;JAK1;MAPK3;NFKBIB
Glycosaminoglycan degradation	2019-06-01	0.0110363	0.0829065	0	0	3.92363	17.6821	NAGLU;GLB1;HYAL2;HYAL3;ARSB;SGSH
PD-L1 expression and PD-1 checkpoint pathway in cancer	20/89	0.00081518	0.0125538	0	0	2.47286	17.5872	MAP3K3;NFATC3;CD3G;PIK3CB;FOS;MAPK14;CD3D;RELA;EML4;CD4;RPS6KB1;LCK;TRAF6;CSNK2B;MAPK1;PTPN6;MYD88;JAK1;MAPK3;NFKBIB
Legionellosis	14/57	0.00195828	0.0207983	0	0	2.77374	17.2962	CR1;HSPA1L;RAB1B;BNIP3;HSPA6;NLRC4;RELA;NFKB2;CASP9;PYCARD;CLK1;CASP8;CD14;MYD88
Insulin signaling pathway	28/137	0.000446548	0.00916912	0	0	2.19503	16.9324	PYGB;PRKAA1;SHC1;CALML4;PIK3CB;PYGL;PRKCZ;FOXO1;PPP1CC;HK3;MKNK1;PHKG2;FLOT2;MAPK1;PRKACA;SH2B2;PCK2;MAPK3;SREBF1;BAD;RPS6;TSC2;PHKB;PPP1CA;G6PC3;RPS6KB1;GRB2;RHOQ
