# Supplementary material for: Integrated multi-omics analysis of Alzheimer’s disease shows molecular signatures associated with disease progression and potential therapeutic targets
Source: Sci Rep. 2023 Mar 6;13:3695. doi: 10.1038/s41598-023-30892-6 (PMC9986671; doi:10.1038/s41598-023-30892-6)
Supplement: Supplementary file 3 — Supplementary Information 3. [file 41598_2023_30892_MOESM3_ESM.xlsx]

## Sheet: Details
Integrated multi-omics analysis of Alzheimer’s disease shows molecular signature associated with disease progression and potential therapeutic targets
Pradeep Kodam1, Sai Swaroop. R2, Sai Sanwid Pradhan2, Venketesh Sivaramakrishnan2*, Ramakrishna Vadrevu1*
1Department of Biological Sciences, Birla Institute of Technology and Science Pilani, Hyderabad Campus, Jawahar Nagar, Hyderabad, 500078 Telangana, India
2Disease Biology Lab, Department of Biosciences, Sri Sathya Sai Institute of Higher Learning, Prasanthi Nilayam, Anantapur, 515134 Andhra Pradesh, India
*Corresponding author
* Venketesh Sivaramakrishnan: s.venketesh@gmail.com
* Ramakrishna Vadrevu: vrk@hyderabad.bits-pilani.ac.in
Keywords: Alzheimer’s disease, Integrated multi-omics, Vitamin-cofactor analysis, mice model, neurodegenerative disease.
Supplementary-3 : Transcription factor analysis of transcriptomic datasets using X2k

## Sheet: GSE5281
name	simpleName	meta	pvalue	zscore	combinedScore	enrichedTargets
TAF1_ENCODE	TAF1	{}	2.94e-17	0	0	JRK	NUP107	TFRC	CAPNS1	KIAA1586	ALKBH1	GPBP1	FGFR1OP2	PWWP2A	ZNF18	PRKAB2	SAP30BP	FNBP1	SCO1	EWSR1	DDIT3	UNC50	DDIT4	JTB	MPPE1	SF1	SAR1A	TARSL2	AASDH	ZNF23	ZNF26	RDH10	ATRIP	HEXIM1	PRPF38B	JUN	PRPF38A	NCAPH2	EIF2AK1	RPL17-C18ORF32	BTBD10	AGO3	NMT1	HYOU1	DZIP3	PRKAG1	SNX13	DUSP5	DUSP1
BRCA1_ENCODE	BRCA1	{}	1.79e-11	0	0	JRK	TFRC	ITSN1	PTPDC1	CAPNS1	GPBP1	FGFR1OP2	ZNF12	PRKAB1	RC3H2	MTHFD1	EWSR1	DDIT4	TXNIP	SF1	SLBP	SAR1A	AASDH	NPRL2	NPRL3	ZNF23	HEXIM1	PRPF38B	JUN	JUP	NCAPH2	LARP7	EIF2AK2	RPL17-C18ORF32	BTBD10	MOV10	FAM111A	AGO3	NMT1	SFXN5	DZIP3	SNX11	MYBPC2	DUSP3	DUSP1	TEX10	TEX14	PTRH2	PAFAH1B3
YY1_ENCODE	YY1	{}	1.62e-10	0	0	ATF1	POP5	SLC4A1AP	ALKBH4	C19ORF54	C19ORF52	ALKBH1	GPBP1	PWWP2A	ZNF18	PRKAB2	SAP30BP	EWSR1	TMEM126A	RABL3	JTB	TMEM126B	SKAP2	RABL6	SF1	ZNF25	C12ORF57	HEXIM1	CREBBP	PRPF38B	PRPF38A	NCAPH2	MTERF4	MAGOHB	TBL3	RPL21P28	C19ORF43	C8ORF44-SGK3	C19ORF47	NMT1	SFXN1	SFXN5	ARHGAP1	MED19	SNX13	OSBPL11	C12ORF43	MED12	MED13
MAX_ENCODE	MAX	{}	1.3e-09	0	0	ATF1	POP7	GMFB	TFRC	TESK2	PTPDC1	TBK1	C19ORF54	GPBP1	ATG3	TSTD2	PRKAB1	MTHFD1	SCO2	ORAI1	TXNIP	ATF6	SLBP	SHMT2	AASDH	RNF219	C12ORF66	HLCS	RDH10	ADAMTS17	ATG5	MTERF2	TIPARP	MAGOHB	SFXN4	ATIC	ENOPH1	DUSP1	SPHK2	IFT140	TEX10	SPHK1	SLC39A11	SLC39A13	BAZ1A	SLC7A5	PTRH2	RAPGEF3	TRUB2
GABPA_ENCODE	GABPA	{}	1.77e-09	0	0	JRK	SLC4A1AP	NUP107	POP4	ALKBH3	C19ORF53	C19ORF52	ALKBH1	MTERF1	SUPT20H	SAP30BP	TSTD2	PRKAB1	ZNF16	SCO1	UNC50	MPPE1	EXD3	SAR1A	NPRL2	CDCA5	TEX22	TPRG1L	ZNF23	ZNF26	CIAO1	HLCS	ATG5	PRPF38A	CCZ1B	MTERF4	LOC642852	C12ORF73	ZNF34	TBL3	LAS1L	AGO3	C6ORF89	C19ORF47	ZNF490	MTMR14	PRKAG1	ARHGAP1	OSBPL11
UBTF_ENCODE	UBTF	{}	2.38e-09	0	0	TESK2	ZC3H12C	GPBP1	BBX	PWWP2A	PKNOX1	FNBP1	ORAI1	NLRX1	SAR1A	BAZ2B	ZC3HAV1	RNF216	EPB41L2	RDH10	PIP5K1B	TIPARP	NR2F6	PPFIBP1	SNX13	SHB	MED12	PANX1	MED14	MED13	SMPD1	ENOPH1	PCMTD1	DUSP5	DUSP1	SPHK1	BAZ1A	JOSD1	MED26	PHF20L1	SLC7A6	SDHAF2	PTRH2	SZRD1	ATL1	NOC4L	SNX33	STX6	RICTOR
ELF1_ENCODE	ELF1	{}	8.11e-09	0	0	GMFB	POP4	TBK1	C19ORF54	C19ORF53	C19ORF52	ALKBH1	MTERF1	GTSE1	ATG3	ZNF18	GSTK1	SAP30BP	TSTD2	PRKAB1	SCO1	DDIT3	ORAI3	UNC50	RABL3	JTB	MPPE1	ATF6	PLBD2	SF1	SLBP	EXD3	NPRL2	CDCA5	TEX22	RNF219	ZNF26	C12ORF66	CIAO1	ATG7	ATG5	FUCA2	LARP7	ZNF34	RPL17-C18ORF32	MAGOHB	FAM111A	TBL3	RPL21P28
CREB1_CHEA	CREB1	{}	3.04e-08	0	0	C5ORF22	ATF2	POP4	GHITM	FAM134C	PSMD7	ZFYVE27	GPBP1	PRKACB	CHID1	RBFOX1	SAP30BP	RBFOX2	C5ORF15	DNTTIP1	RFX1	SND1	PSME3	DDIT3	RFX5	DDIT4	FAR1	ATF7	CGGBP1	SF1	SAR1A	MRPL18	MYNN	ABCB8	MTMR4	MRPL12	AAAS	C12ORF66	CIAO1	HSPH1	ADAMTS17	ZBTB7A	ATG7	ATRIP	ZNF266	HEXIM1	CTC1	PRPF38B	PRPF38A
USF2_ENCODE	USF2	{}	1.32e-06	0	0	ATF1	ATF2	GMFB	TESK2	PTPDC1	PSMD9	ZFYVE26	FAM134A	TBK1	PKNOX1	XYLB	ATG3	RC3H2	SCAMP3	EML4	PSME3	DDIT3	ORAI2	TMEM126A	CDIP1	TMEM126B	PLBD2	SKAP2	COPS7A	GIGYF2	GABARAP	CIAO1	PRPSAP2	ATG5	PMM2	FUCA2	MRPL27	EIF1	TBL2	AVL9	HEXA	PIGP	ARHGAP1	MRPL36	MED13	ATIC	ENOPH1	SNORA70	DUSP3
CREB1_ENCODE	CREB1	{}	1.74e-06	0	0	TFRC	POP4	C19ORF54	C19ORF53	GPBP1	PWWP2A	PKNOX1	ATG3	SAP30BP	TSTD2	ZNF10	UNC50	TMEM126A	RABL3	CCDC169-SOHLH2	ATF6	SF1	SAR1A	AASDH	NPRL2	CDCA5	ZNF23	ZNF25	ZNF26	C12ORF66	CIAO1	PRPSAP2	ATG7	ATRIP	ATG5	PRPF38B	PRPF38A	NCAPH2	LARP7	C12ORF73	ZNF34	MAGOHB	PKIB	TBL3	RPL21P28	LAS1L	HYOU1	PRKAG1	MED19
NRF1_ENCODE	NRF1	{}	5.26e-06	0	0	POP7	NUP107	POP4	TBK1	CAPNS1	C19ORF52	AKT2	FGFR1OP2	GTSE1	ATG3	ENDOG	ZNF12	MTHFD1	SCO2	DDIT3	CLOCK	RABL6	SF1	SHMT2	NPRL2	NPRL3	ZNF25	C12ORF65	HLCS	RDH10	ATG7	ATG5	TIPARP	EIF2AK1	LOC642852	PKIB	C8ORF44-SGK3	C19ORF47	PCMTD2	ZNF484	SLC39A10	EPS15L1	MED26	TTC28-AS1	CACUL1	PAFAH1B1	ZNF473	SZRD1	LIN37
USF1_ENCODE	USF1	{}	6.2e-06	0	0	ATF1	CHIC1	GMFB	TESK2	PTPDC1	PSMD9	ZFYVE26	FAM134A	TBK1	SYNGAP1	C19ORF54	ATG3	SETMAR	RC3H2	SCAMP3	EML4	SCO2	PRKAR1A	DDIT3	ORAI2	ORAI1	CDIP1	UQCRC2	TMEM126B	PLBD2	SKAP2	TPRG1L	COPS7A	MRPL15	GIGYF2	GABARAP	PRPSAP2	ATG5	FUCA2	MRPL27	C12ORF73	CS	MRPL30	C19ORF47	AVL9	C11ORF31	HEXA	PIGP	BHLHE41
NFYB_ENCODE	NFYB	{}	7.49e-06	0	0	ITSN1	ALKBH7	PTPDC1	ALKBH3	KIAA1586	BBX	PWWP2A	STRA13	SAP30BP	RC3H2	MTHFD1	DDIT3	ORAI3	DDIT4	TXNIP	CLOCK	SF1	SLBP	AASDH	PRPSAP2	ATRIP	HEXIM1	PRPF38B	JUN	JUP	LARP7	FAM111A	PPFIBP1	LAS1L	SFXN3	NMT1	HYOU1	SFXN5	LGMN	SNX13	SNX11	SHB	MYBPC2	FLJ20021	IFT140	ZNF57	TOMM40L	AGPS	SDHAF1
MYC_ENCODE	MYC	{}	8.4e-06	0	0	ATF1	POP7	TFRC	TMEM97	EPB41L4A-AS1	PSMD9	C19ORF54	XYLB	TSTD2	DNTTIP2	SND1	MTHFD1	PRKAR1B	CLNS1A	PSME3	SLBP	AASDH	MRPL18	MRPL17	COPS7A	ABCB8	MRPL15	AGAP3	MRPL12	C12ORF66	HLCS	RDH10	ATRIP	PPARGC1B	ATG5	B3GALNT2	CTC1	PRPF38B	TIPARP	ABCA3	PMM2	MRPL27	MRPL24	MRPL21	CS	TBL3	RPL21P28	NMT1	NAPEPLD
TCF3_ENCODE	TCF3	{}	1.58e-05	0	0	ATF1	PPP4R2	GPBP1	MEF2A	HES6	PRKAR1A	RUFY2	DDIT4	ATF3	MTMR1	MTMR4	ZNF25	GIGYF2	TIPARP	NR2F6	EIF5	TBL2	PKIA	NAPEPLD	ARF4	PIGP	PRKAG1	MRPL34	TRMT112	TUBA1C	TUBA1B	MRPL40	SH3BGRL3	APPL1	SS18	DUSP5	DUSP1	SLC39A10	MRPL48	MRPL45	CDC42EP3	PELI1	VAMP4	GPRC5C	PAFAH1B1	SAMD8	ODC1	MRPL57	PET117
E2F6_ENCODE	E2F6	{}	2.21e-05	0	0	TFRC	PTPDC1	KIAA1586	PRKAB1	MTHFD1	SCO2	SLBP	NPRL2	NPRL3	TEX22	ZC3HAV1	HLCS	CREBBP	TEX30	EIF2AK1	ZNF32	FAM111A	STRN	KCNC3	JRKL	DUSP1	IFT140	GSTO1	TEX10	TEX14	MMP15	AGPS	SDHAF1	PAFAH1B3	RAPGEF3	PAFAH1B2	SNX30	EGLN3	ATAD2	SNX24	TARBP1	SNX18	SNX17	CCDC7	CCDC6	NCAPD2	KCNG3	RASL11B	TMEM167B
ZNF384_ENCODE	ZNF384	{}	6.54e-05	0	0	RB1	VPS29	MAPKBP1	RPL6	ELK3	NUB1	FAM134A	PSMD7	ALKBH4	TFG	CAPNS1	AKT2	FGFR1OP2	LUC7L	GABARAPL2	WDR75	DNTTIP2	IFT80	MED6	RPL24	RBCK1	PLBD2	PRR13	CDCA5	MRPL18	SLC5A3	ARPP19	CYB5R1	CHST11	PTPMT1	MCMBP	PLCG1	ZBTB7A	CDK17	CREBBP	PHC1	ST13	PMM2	MAD2L1BP	BBIP1	ERLIN2	GPN3	EIF1	HNRNPL
ATF2_ENCODE	ATF2	{}	7.38e-05	0	0	ATF2	POP7	SLC4A1AP	NUP107	TFRC	POP4	F11R	SYNGAP1	C19ORF54	C19ORF52	GPBP1	FGFR1OP2	MTERF1	TSTD2	ZNF10	RC3H2	DDIT3	DDIT4	TMEM126A	TXNIP	ATF7	SF1	SLBP	NLRX1	AASDH	RNF219	BAZ2B	ZNF25	C12ORF66	C12ORF57	RDH10	ATG5	HEXIM1	PRPF38B	JUN	PRPF38A	NCAPH2	MTERF4	LARP7	C12ORF73	ZNF34	RPL17-C18ORF32	MAGOHB	BTBD10
FLI1_ENCODE	FLI1	{}	0.000125214	0	0	NUP107	ARPC5L	ATP5C1	SMC6	WDR89	PHB2	RPL6	DCAF6	PSMD8	ALKBH3	CNST	C19ORF52	AP1S2	IER2	CHID1	DDX18	STARD4	ARMC9	DDX10	SCRIB	PRKAB1	GANC	GTPBP4	MED7	BIN3	SCO1	ZSCAN21	UNC50	TMEM126A	TBPL1	ADPRM	SEH1L	NOLC1	COPS7A	MTMR4	AAAS	PRDX5	LDHA	PPP4C	VPS11	PLK4	BTF3	PRELID1	C5ORF34
SIN3A_ENCODE	SIN3A	{}	0.000158936	0	0	TFRC	TSEN54	ZFYVE26	FAM134A	GTSE1	WDHD1	ATG3	DNTTIP1	PSME3	DDIT3	DDIT4	ATF6	SLBP	CDCA5	MRPL18	NCAPG	ABCB8	IQGAP3	OAZ1	GABARAP	C12ORF57	HSPH1	CTC1	PRPF38A	PMM2	MRPL27	LARP7	BTBD10	MRPL30	TBL3	DZIP3	ARF4	RPLP0	HEXA	PRKAG1	ARHGAP1	ECSIT	TUBA1C	TUBA1B	ATIC	ENOPH1	SNORA70	DUSP1	SLC39A11
NFYA_ENCODE	NFYA	{}	0.00017781	0	0	ATF2	POP5	ITSN1	TESK2	F11R	ALKBH7	PTPDC1	ALKBH3	SYNGAP1	C19ORF54	BBX	PWWP2A	STRA13	PKNOX1	GTSE1	SAP30BP	RC3H2	MTHFD1	DDIT3	DDIT4	TMEM126A	RABL3	TXNIP	FAR1	ATF7	TMEM126B	SF1	SLBP	TPRG1L	C12ORF65	C12ORF57	PRPSAP2	ATRIP	HEXIM1	JUN	JUP	C12ORF76	FAM111A	PPFIBP1	LAS1L	SFXN3	NMT1	HYOU1	SFXN5
NFE2L2_CHEA	NFE2L2	{}	0.00018361	0	0	ATF1	C5ORF24	PGAP1	PREX2	PPP4R2	AKT3	RBFOX1	GABARAPL1	RBFOX2	FNBP1	UNC5B	CACNA2D1	CACNA2D3	SCAMP1	AKIP1	ZBTB8A	MRPL14	ZC3HAV1	ABCB9	MRPL13	C12ORF66	RNF216	PDGFC	ATG5	B3GALNT2	GSTM3	JAG1	HACE1	FN1	NR2F2	NETO2	MAGOHB	COL1A2	LYPD6B	MRVI1	STRN	PSMG1	MRPL38	SNX13	ARHGAP5	EEA1	NHSL1	TMEM44	DLGAP1
CHD1_ENCODE	CHD1	{}	0.000268291	0	0	GPATCH2	ARPC5L	HNRNPU	DCAF8	DCAF5	EPRS	SMC3	ELK1	ZC3H12C	CSPP1	AKT2	NAMPT	PIP4K2B	DIP2B	PKNOX1	JUNB	VPS36	PRKCI	WSB1	CSNK2A1	RPL22	ATG12	EWSR1	DDIT3	DDIT4	YME1L1	ATF7	ASF1A	CGGBP1	CDC42SE1	ANAPC13	SLBP	RPN2	ATXN7L3B	BCL10	FAM160B1	PRDX2	BLOC1S6	LDHA	ZNF148	BTF3	PRPF38B	JUN	NDFIP1
RUNX1_CHEA	RUNX1	{}	0.000473907	0	0	SCOC	GMFG	PWWP2B	F11R	TSEN54	LIPE	FAM134A	GPBP1	STARD4	RBFOX1	FNBP1	HPCAL1	RNASE4	TFR2	PRKAR1A	ORAI2	PADI2	CDIP1	ATF6	PADI1	CDCA5	NPRL3	PDGFB	AGAP2	MRPL14	MTMR4	MRPL12	DYNC2LI1	RDH10	AMZ2	RDH13	ATG5	HEXIM1	CREBBP	TIPARP	MRPL24	SNUPN	MLLT11	VANGL1	SETX	MRPL30	TDP2	MRVI1	PSMG1
RCOR1_ENCODE	RCOR1	{}	0.000939348	0	0	CYFIP1	MAML1	ENO1	TMEM97	DCAF5	TPGS1	TSEN54	RRP9	ZC3H12C	MPRIP	AP1S2	LUC7L	PWWP2A	PKNOX1	IER3	GABARAPL2	PRKCI	ACOT7	DNAAF2	MAP1S	PRKCE	DDX11	RFX2	SCRIB	PRKAB1	KNSTRN	EML3	EML4	CLPP	DDIT4	TMEM126A	VOPP1	PLBD2	ZSCAN29	CDC42SE1	ZNF395	NLRX1	PRPSAP2	PPP4C	CEP70	RREB1	HEXIM1	CREBBP	NDFIP1
E2F1_CHEA	E2F1	{}	0.00107215	0	0	CHIC1	TMEM97	SCAMP5	PSMD5	GPBP1	STRA13	XYLB	ZNF18	RNASE4	SCO1	CLNS1A	CDIP1	IDNK	FAR1	UQCRC2	TMEM126B	MPPE1	URI1	TARSL2	SHMT2	CDCA5	AGAP2	MRPL17	MRPL13	EPB41L1	SFN	PSMF1	LYN	JUP	ZNF260	NCAPH2	EIF1	ABTB2	EIF6	PSMG1	SFXN5	KCNC3	SNX12	MRPL42	TUBA1B	ATIC	FASTK	RPLP2	RMI2
MYC_CHEA	MYC	{}	0.00124618	0	0	RPL3	RPL32	TFRC	RPL31	EHMT2	ARPC5L	ATP5C1	GPATCH4	TMEM97	RPL6	RPL7	LSM12	GJA1	PSMD7	LUC7L	DUS4L	IER2	CDK5RAP3	EARS2	CHID1	DDX17	MAP1S	RPL22	WDR75	SOX12	TMEM80	EWSR1	CLNS1A	YME1L1	JTB	RPL29	SLBP	URI1	SEH1L	PRKDC	SHMT2	CDCA5	NOLC1	COPS7A	AAAS	MTDH	FAM160B1	BLOC1S6	TERT
SPI1_CHEA	SPI1	{}	0.00139958	0	0	GMFG	TSEN54	C19ORF52	DNTTIP1	RFX1	DDIT3	ORAI3	UNC50	PADI2	OPTN	SF1	MTMR2	ZNF274	TTYH2	CDCA5	ZC3HAV1	MTMR4	MRPL12	OAZ1	MTMR6	GABARAP	C12ORF57	CYB5R1	AMZ2	ATG5	HEXIM1	LYN	PBX2	ERLIN2	FLI1	CS	EIF5	FERMT3	PIGT	MTMR14	ARHGAP1	PRKAG2	SNX10	EEA1	TRMT112	TUBA1C	CTBS	JAK1	UPF2
ZBTB33_ENCODE	ZBTB33	{}	0.001826	0	0	VPS29	ATF2	C5ORF24	POP7	TFRC	ATP5C1	SMC5	GPATCH3	DCAF6	SCAMP5	PSMD5	KIAA1468	GPBP1	FGFR1OP2	MED1	TSPYL1	PIH1D1	GLCE	WDR74	DNTTIP2	IFT80	SCRIB	RC3H2	MTHFD1	RPL24	ATF7	ATF6	SF1	PARPBP	SAR1A	SRCAP	NPRL3	NCAPG	XPC	MRPL12	RNPC3	CIAO1	C12ORF57	HSPH1	PRDX4	RIC8B	PTPMT1	PRDX1	SSR1
REST_CHEA	REST	{}	0.00212016	0	0	JRK	CHIC1	UXS1	EHMT1	GHITM	SCAMP5	DPYSL5	PPP4R4	GABARAPL2	RBFOX1	NGDN	CACNA2D2	UNC5D	EID2	RFX4	TMEM126A	TMEM126B	CYP2E1	C19ORF66	LETMD1	MTMR3	MTMR9	AGAP1	THY1	AGAP3	GRIN2A	PRKAR2A	PSMF1	RHBDL3	PPARGC1B	CADM3	CADM1	NR2F1	NR2F2	GRIN2C	MOV10	LYPD6B	PSMG3	NANOG	FXYD6	ARF4	GPR26	LRRC6	EFCAB6
SP2_ENCODE	SP2	{}	0.0032755	0	0	TDRKH	C5ORF22	JRK	ITSN1	F11R	ALKBH7	PSMD6	C19ORF54	MPRIP	BBX	PSMD1	PWWP2A	STRA13	PRKAB2	TSTD2	NGDN	RFX2	ZFYVE21	RFX1	SND1	ZNF16	CLNS1A	TBPL1	ATF7	UQCRC2	MRPL18	ABCB8	ZNF23	MTMR4	MRPL12	C12ORF65	RNF216	GRPEL1	PROSER3	C5ORF34	JUP	MRPL28	EIF1	PPFIBP1	EIF5	LAS1L	EIF6	TDP1	SFXN3
ZMIZ1_ENCODE	ZMIZ1	{}	0.00404207	0	0	ATP5C1	TMEM97	MEF2A	HES6	ENDOG	CSNK2A1	FNBP1	GAPVD1	EML4	SCO2	ORAI3	DDIT4	TMEM126A	RETSAT	SAR1A	NPRL3	ABCB8	SLC5A3	ATRIP	HEXIM1	PRPF38B	TIPARP	EIF1	MLLT11	TDP2	TDP1	STRN	ARF4	ARF1	ZNF251	RPLP0	PRKAG1	SNX13	TRMT112	TUBA1C	MED14	MRPL40	NKRF	EFCAB2	SH3BGRL3	JAK1	OFD1	LYPLA1	SNORA70
TCF7L2_ENCODE	TCF7L2	{}	0.0041158	0	0	ATF1	ATF2	TES	TRIO	MAML1	GPATCH2	EHMT1	SLC4A2	DCAF6	PSMD8	ELK4	AKT2	MED1	STARD4	PRKAB2	WDR74	RFX1	KNSTRN	DDIT3	PRR11	ANAPC13	MRPL16	BAZ2B	C9ORF72	ARPP19	PRDX5	CHST11	PLCG1	FDFT1	PROSER3	HEXIM1	CDK17	PRPF38B	TMEM192	NR1D1	THAP10	EIF1	NFATC4	NMT1	FANK1	CEP57	OGG1	HEXB	ADK
AR_CHEA	AR	{}	0.00560653	0	0	PTPDC1	MYLK	PREX2	ALKBH3	ZFYVE26	FAM110C	SAMD12	WLS	PKNOX2	RBFOX1	MEF2C	HPCAL1	CACNA2D3	HPCAL4	CNBD1	MTHFD1	SPARCL1	FAR2	ATF6	ZNF277	MTMR2	URI1	MRPL18	MTMR9	PLA2G5	BAZ2B	ZC3HAV1	LY9	C12ORF65	UGT8	ADAMTS15	VTI1A	ABCA1	JAG1	NEBL	EDEM1	NR2F2	FLI1	DHFR	ABTB2	VANGL1	PPFIBP1	PKIA	PSMG1
ZBTB7A_ENCODE	ZBTB7A	{}	0.00564735	0	0	JRK	POP7	PWWP2B	ALKBH4	CAPNS1	AKT2	RAVER2	STRA13	SUPT20H	PRKACB	GSTK1	FNBP1	ZNF16	C19ORF60	SCO1	ORAI3	RABL3	VOPP1	C19ORF66	EXD3	TEX22	PDGFB	ZNF25	CIAO1	C12ORF57	EPB41L5	RNF213	RNF216	EPB41L2	JUP	PBX2	ZNF34	VANGL1	MOV10	STRN	SFXN5	DZIP3	ACHE	ZNF490	SNX11	JRKL	SHB	DDA1	MECOM
PPARG_CHEA	PPARG	{}	0.00614272	0	0	TES	ITSN1	HNRNPU	ENO2	LIPA	FAM134C	LIPE	RNF114	TBK1	LURAP1L	AKT3	WDR91	CYP1B1	DAPK1	PRKCE	ATG10	ZFYVE21	RNASE4	SCAMP1	KNSTRN	DYNC1LI1	SDPR	DDIT3	DDIT4	TBPL1	CDIP1	TMEM126B	VPS25	ZNF398	RETSAT	TTYH2	MRPL16	COPS7B	ANAPC10	MTDH	FIGNL1	NRBF2	JUN	EDEM1	EPT1	ZNF32	SLC16A10	ERLIN2	MRPL21
STAT3_CHEA	STAT3	{}	0.00822766	0	0	FHOD3	CPNE8	CMAS	ARL6IP1	ZMYND8	IKZF1	GLS	ICAM1	NFU1	ZFP36	HELB	PSMD7	CREB3L2	NAMPT	PIM1	TRIM24	KPNA4	AGFG1	SEC63	PAQR8	TPD52	EPHA7	EIF1AX	SFMBT2	PRKCE	EBF1	ARID5B	RUNX3	WBSCR17	MYCN	SCN8A	KAT6A	IL6ST	SLC27A2	VPS28	SKAP2	GLIS3	TWF1	PIK3R1	LPP	KRCC1	RTN4	ZFP36L1	SOCS3
NR2C2_ENCODE	NR2C2	{}	0.00869282	0	0	NUP107	EHMT1	GCC2	IKZF2	NUDT6	PSMD9	ZMIZ2	ALKBH1	DHX57	ARL6IP6	TYW5	LINC00094	RPL22	COG3	HUS1	CLNS1A	YME1L1	PCBP1-AS1	VPS28	PARPBP	CSTF3	ATP5J	ZNHIT2	ZNHIT3	DHX35	PCBP1	ARSK	PCBP2	ERI3	CSTF1	SURF6	KIAA0319L	KNOP1	EPT1	BSDC1	LAS1L	WDR60	GOLGB1	PSMG4	RPS21	KIAA0825	C2CD5	MRPS15	GFM1
SMAD4_CHEA	SMAD4	{}	0.0118467	0	0	TES	F11R	ALCAM	FAM19A2	PIP4K2B	NCKAP5	ANKS1B	CUBN	RBFOX1	MBNL1	TSPYL1	DAPK1	WDR75	UNC5C	UNC5D	DAAM1	GPR161	PARD3	HECW2	AKIP1	ZBTB8A	MRPL14	MRPL15	SLC5A3	OAZ2	BLOC1S6	MYO6	PIP5K1B	ZNF148	RREB1	NDFIP1	JAG1	NEBL	TIPARP	NFATC2	FERMT1	PKIB	EIF5	TNFSF8	SFXN1	CPEB4	FANK1	GABRB3	SNX13
BHLHE40_ENCODE	BHLHE40	{}	0.0153279	0	0	GMFB	CISD2	ENO1	ICAM5	FAM134A	KAT5	STMN1	NAMPT	FAM53B	SLC35A5	SEPHS2	SIL1	XYLB	ATG3	DDX18	TSTD2	DNAAF1	SLC35C2	PRKCE	REV1	SOX12	MRPS18C	RRAGC	PSME3	RFX5	CUTA	ANAPC13	TBCEL	TEX264	EIF5A2	VPS26A	WDR62	GNS	GABARAP	MBTD1	HSPH1	SNX2	DHX33	NUP88	TRPM7	RALGDS	HMOX2	ATP6V1C1	CTSA
YY1_CHEA	YY1	{}	0.0202296	0	0	GPATCH4	GPATCH3	TPGS1	TXNDC15	PSMD7	PSMD1	ATP5SL	MED1	RBFOX2	ECH1	NGDN	MRPS18A	ALG3	ATG14	KNSTRN	WDR82	UQCRC1	RABL3	TP53	UBA52	NAA60	MACF1	AARS2	MRPL19	MYNN	C9ORF72	ACTR3B	MRPL11	PRDX3	SNX4	ZNHIT3	VPS11	KIAA0319L	N4BP1	ATP6V0A1	PRPF38B	DTNB	ZNF260	GPN1	KIAA0391	PTK2	MRPL21	EHD3	RPS28
SIX5_ENCODE	SIX5	{}	0.0239352	0	0	NUP107	ITSN1	ALKBH4	PSMD4	C19ORF53	STRA13	SETMAR	RFX1	GAPVD1	SCAMP3	EML6	JTB	ZNF277	TSTA3	ZNF274	RETSAT	SHMT2	NPRL2	MRPL19	MTMR9	ABCB8	ZNF25	IQGAP3	ZNF26	CIAO1	MRPL11	DYNC2LI1	HSPH1	RDH10	ZBTB7A	VTI1B	PROSER3	HACE1	ZNF260	PMM2	EXOC6B	ZNF32	MRPL24	C8ORF44-SGK3	NMT1	SFXN5	PIGU	MRPL32	C12ORF43
EGR1_ENCODE	EGR1	{}	0.026116	0	0	ARHGEF26-AS1	TFRC	UXS1	ARPC5L	ELK1	IER2	EARS2	IER3	WDHD1	TSTD1	REV1	RFX2	DICER1	SOX12	ZC2HC1A	YME1L1	ORAI1	MCM3AP-AS1	PLBD2	ANAPC13	SEH1L	NEDD4L	COPS7A	VPS26A	BAZ2B	C9ORF72	GNS	CEP72	AMZ2	KIAA0319L	FAM120AOS	B3GALNT2	GTF2IRD2	UPF3A	NR1D2	MEX3C	COL1A1	SETX	TBL3	NPLOC4	AGO3	HNRNPD	CPEB3	TMEM9B
GATA1_CHEA	GATA1	{}	0.0302323	0	0	ATF1	C5ORF24	SPI1	TFRC	F11R	LIPA	UBASH3B	HPCAL1	RFX2	GAPVD1	PRKAB1	SND1	BCR	TFR2	EWSR1	DDIT4	FAR2	MPPE1	MTMR3	FAXDC2	NPRL3	AGAP1	ZC3HAV1	GATA2	PIP5K1B	PPARGC1B	EXOC6B	FLI1	MRVI1	SFXN5	ACHE	PRKAG2	DLGAP1	CLUL1	CHST6	SLC39A13	SLC7A5	BDH1	CDC42EP4	PIGG	ABCB11	SLC7A1	LEO1	MEF2D
CEBPB_ENCODE	CEBPB	{}	0.0302678	0	0	MPG	HNRNPU	TXNDC12	ACTB	NARS	COTL1	SMARCAD1	MAP3K8	CCNL1	IL6R	HIST1H2AC	CAST	ABT1	WDR74	ARID5B	RC3H2	LZTFL1	DDIT3	DDIT4	PRR13	HIST1H2BC	CDC42SE1	BTF3L4	CUL2	TARS	TOR1AIP2	KLHL12	EIF4EBP2	LONRF1	UBE2F	YARS	HSPA9	GOT1	XRCC5	ZBTB10	PYCR1	KLHL24	SMAD6	FBXO32	EIF1	MLLT11	NFKBIA	BCL6	IARS
TRIM28_CHEA	TRIM28	{}	0.0307355	0	0	SOX1	SOX9	PAQR8	EPHA7	UNC5B	CMC2	ACSL3	ZNF12	GNPAT	SFRP1	KCTD12	OPTN	ANKH	FZD1	B3GALNT1	EGR1	JUN	JAG1	NEBL	FOXF1	FZD7	XRCC2	MYO5A	ZNF32	PUM1	ID2	RAD18	ADA	RET	CLIC4	GPR26	GLI3	FARS2	EEA1	TRIM9	ING5	MED14	MECOM	HEY1	ENC1	NEFM	TEAD1	SLC32A1	PARP1
PBX3_ENCODE	PBX3	{}	0.0349304	0	0	TDRKH	C5ORF22	ITSN1	TESK2	ALKBH7	TSEN54	PSMD4	MPRIP	GPBP1	BBX	PWWP2A	PKNOX1	MEF2A	ZNF281	NGDN	RFX2	ZFYVE21	RFX1	HPCAL4	SCAMP2	MTHFD1	ORAI3	PADI2	ATF7	MRPL18	COPS7A	ABCB8	GABARAP	C12ORF65	C12ORF57	GRPEL1	ZBTB7A	PROSER3	HEXIM1	JUP	MRPL28	ZNF34	EIF1	PPFIBP1	EIF5	TDP1	SFXN3	NMT1	SFXN5
PML_ENCODE	PML	{}	0.0362637	0	0	ATF1	POP7	TFRC	TBK1	ALKBH1	FGFR1OP2	MTERF1	SAP30BP	ENDOG	TSTD2	PRKAB1	DDIT3	ORAI3	UNC50	DDIT4	SAR1A	TARSL2	ZNF23	ZC3HAV1	C12ORF57	ATRIP	HEXIM1	PRPF38B	JUN	TIPARP	EIF2AK1	MTERF4	FUCA2	ZNF34	BTBD10	DHFR	C19ORF43	STRN	SFXN5	DZIP3	PRKAG1	MED13	ENOPH1	PCMTD1	DUSP1	SLC39A10	SLC39A13	BAZ1A	MED26
SALL4_CHEA	SALL4	{}	0.0488471	0	0	SLC46A3	ZMYND8	HS6ST2	NUDT4	GJA1	LURAP1L	TRIM28	STMN1	FGFR1OP2	SLC12A6	SEC62	PELO	ABT1	PRKCI	ACOT7	WSB2	SCAF11	PRKCB	UNC5B	ANK2	ANK3	BTC	PPA2	RFX4	RUFY3	PARD3	SUCLG2	PRKCQ	LRPAP1	SDC4	UBE2J1	STRIP2	SEC14L1	FIGNL1	MYO6	TNRC18	SPTBN1	CTC1	CDK19	NDFIP1	PARP12	MED13L	EXT1	PM20D2
ATF3_ENCODE	ATF3	{}	0.0490615	0	0	OXNAD1	CCNT1	NUP188	PWP1	FAM122A	LAMP1	SLC35A5	ABT1	ATG3	ATP6V1G1	VPS33A	NSMCE2	WDR74	ILF3	ERP29	PPIG	ATP6V0D1	NOLC1	KLHL12	WDR62	PLD3	C7ORF50	BLOC1S1	DPH3	DVL2	ATP6V1C1	LRRC37A3	CTSA	CTC1	SYNRG	C12ORF73	DOLK	HPS5	EIF2S2	CIDECP	GNPTG	CNOT1	TMEM116	ADI1	C19ORF47	PI4KA	ZFAND2A	CCDC124	RMND1
BCLAF1_ENCODE	BCLAF1	{}	0.0491201	0	0	JRK	SLC4A1AP	NUP107	TFRC	EPB41L4A-AS1	SYNGAP1	C19ORF52	PRKAB2	TSTD2	RFX1	PRKAB1	TBPL1	CEP85L	MRPL16	MTMR9	COPS7B	COPS7A	AAAS	MRPL13	C12ORF57	RNF216	ATG5	HEXIM1	JUN	MTERF4	C12ORF73	MRPL24	MRPL21	EIF1	MRPL30	LAS1L	AGO3	C6ORF89	GTF2H2C	C11ORF31	MRPL39	EFCAB7	MED14	TUBA1B	NIPBL	MRPL40	SNORA70	SPHK2	SPHK1
ERG_CHEA	ERG	{}	0.0524493	0	0	N6AMT1	SLC35B4	TACO1	GIMAP1	KLHL34	EIF4ENIF1	ABHD13	LAMP1	HERC1	SESN3	NAMPT	CAPN1	PKNOX1	RAB2A	ACSL1	RPL22	TTC21A	KCTD2	SCAMP2	MTHFD2L	UQCRC1	ERP29	UHRF1BP1	SF1	DLX1	SLBP	IDI1	ENY2	AK3	PHB	NDRG1	GRPEL1	CEP192	FAM43A	NXPH1	NDUFV3	MAP4	CNTLN	ICMT	NUP155	NCAPH2	PHF12	RAB27A	CELA1
RFX5_ENCODE	RFX5	{}	0.0586152	0	0	WIPF2	DCAF5	C19ORF54	ZSCAN31	AP1S2	AP1S1	DIP2A	JUNB	TSPYL2	TSPYL1	MBNL2	NGDN	SOX12	GTPBP1	EML2	ARMC1	EML6	SEPT7P2	WDR81	RFX5	DDIT4	PRR11	MEG3	VPS26B	PRPSAP2	GRPEL1	FDFT1	PLK4	CDK19	GTF2IRD2	BBIP1	FAM111A	NPLOC4	EHD4	C11ORF31	BTG1	SETD3	STAG3L4	ZNF490	PHF1	TMEM53	ECSIT	PQBP1	C16ORF72
[truncated: 2,080 more columns]

## Sheet: GSE36980
name	simpleName	meta	pvalue	zscore	combinedScore	enrichedTargets
CREB1_CHEA	CREB1	{}	1.57e-09	0	0	C5ORF22	ATF2	POP4	GHITM	ALKBH5	PSMD7	PRKACB	FNBP4	CHID1	RBFOX1	RBFOX2	ASPHD1	PSME3	MRPL18	MTMR4	CIAO1	HSPH1	HEXIM1	EDEM3	MRPL28	SFXN3	NMT1	HYOU1	ARF4	ARF1	MRPL37	AACS	LMBR1	DUSP3	MRPL47	NIPA2	JOSD1	DUSP7	PSMA5	C12ORF49	CINP	DLD	PAFAH1B1	TRUB1	OAT	ATL3	HTT	MIEF1	NRAS
REST_CHEA	REST	{}	2.33e-09	0	0	CHIC1	UXS1	GHITM	SCAMP5	DPYSL4	PPP4R4	ZC3H12A	RBFOX1	UNC5A	PDYN	RFX4	MTMR9	THY1	AGAP3	GRIN2A	RHOT1	PRKAR2A	KCNMB2	PSMF1	CADM3	CADM1	GPR12	L1CAM	PSMG3	PIGS	ARF4	GPR26	KCNC2	GLT1D1	MMP24	NEFL	DLGAP1	NEFM	DLGAP3	DLGAP2	DLGAP4	KCND3	MANEAL	DIEXF	RAPGEF1	CHST1	ATL1	SEZ6	GLRA2
REST_ENCODE	REST	{}	8.41e-08	0	0	CMAS	TFRC	CPNE4	STMN2	SOGA3	SCAMP5	DPYSL4	EPC2	BSN	C3ORF14	CHGB	UNC13A	ACSL6	MAPK8IP2	GABRG2	MAPK8IP1	GNPAT	ASPHD1	PLBD2	TPH2	BEX1	NYAP2	DPH2	RIMKLA	SCN3B	ATP6V0A1	PTPRN2	FAM78B	ST8SIA3	RAB39A	L1CAM	PEX5L	GRIN3A	XKR4	SCN2A	PCSK2	PTPRT	PCSK1	PTPRR	NRSN1	KCNC2	PTPRN	SLC7A14	TMEM181
RCOR1_ENCODE	RCOR1	{}	8.40064e-05	0	0	NCKAP1	ENO1	DCAF5	ALKBH5	PRKCI	DNAAF2	MAP1S	PRKCE	PRKCD	RFX2	KNSTRN	VOPP1	PLBD2	SHMT1	HSPA4L	RREB1	HEXIM1	NDFIP1	ABCA3	RMDN3	MAD2L1BP	L1CAM	MLLT11	FXYD5	FARSA	ARF1	ECSIT	MRPL34	TCP11L1	CEP68	DYNLL1	LRRC41	DUSP7	NCOR2	PIGB	CCNDBP1	TMEM65	AP2S1	ANKRD52	USP9X	NUDT21	SNX17	CCDC6	PCYOX1L
NRF1_ENCODE	NRF1	{}	0.000404584	0	0	POP7	POP4	ALKBH5	CAPNS1	FNBP4	ZNF12	CLOCK	SHMT2	NPRL2	SHMT1	ZNF25	DEDD2	ATG5	SLC39A10	SYS1-DBNDD2	CACUL1	PAFAH1B1	WRB	ODC1	HSPE1-MOB4	EXOSC10	SPOP	FAM200B	RABIF	TAOK2	CENPN	EIF1AX	FAM118B	VMAC	MSH2	TXNDC9	UQCRB	CREM	FBXO42	G3BP2	IP6K1	IP6K2	UROS	FBXO31	ARPC2	DMXL2	CLPTM1L	ALAS1	SNAP23
TAF1_ENCODE	TAF1	{}	0.00182528	0	0	TFRC	CAPNS1	KIAA1586	FNBP4	FNBP1	EWSR1	JTB	HEXIM1	BTBD10	NMT1	HYOU1	DZIP3	ZNF48	PTRH2	PAFAH1B1	TRUB1	TRUB2	HSPE1-MOB4	SNX17	CCDC6	MTCH1	FBXO28	FBXO21	DGAT1	FBXW7	FBXO11	FAM118B	RINT1	SRSF5	SRSF8	UQCRB	CREBL2	FBXO45	UQCRH	FBXO42	IP6K2	NOP16	API5	FBXO33	FBXO31	LRCH4	PTEN	ARL5B	RABGGTB
GABPA_ENCODE	GABPA	{}	0.00303064	0	0	SLC4A1AP	POP4	NOC2L	NPRL2	TPRG1L	CIAO1	ATG5	PTRH2	CINP	TRUB2	SDAD1	HSPE1-MOB4	NUDT22	NUDT21	SNX16	FBXO28	FBXO18	TXNDC9	FBXO45	UQCRH	HSP90B1	EIF1AD	MED31	PGK1	BRIX1	NEK9	NOP16	HPS5	YRDC	ARPC2	TSNAX-DISC1	CLPTM1L	ARL5B	UBE2F-SCLY	FAM207A	AHSA1	ETF1	SNAP47	FOXRED1	SRM	CCDC85B	TRIM44	FEM1B	EIF3M
SMAD4_CHEA	SMAD4	{}	0.00469089	0	0	CLPB	FAM19A2	PIP4K2B	RBFOX1	TSPYL1	AFAP1	PDYN	MRPL15	NYAP2	OAZ2	CRACR2A	BLOC1S6	PIP5K1B	RREB1	NDFIP1	GRIN2B	EIF5	SFXN1	GABRB3	ZNF131	TINAGL1	LRRC1	TCP11L1	MYOF	DUSP6	ITPKB	KCNMA1	RAPGEF1	TMEM163	CHN2	GABRA2	MDH1	KCNB2	C1ORF21	BLCAP	RFWD2	ETNK1	YPEL2	FAM49B	ATP8A2	FRY	FGF1	SLC8A1	CDH8
UBTF_ENCODE	UBTF	{}	0.00712436	0	0	FNBP4	FNBP1	BAZ2B	RHOT1	PIP5K1B	PANX1	SMPD3	SMPD1	JOSD1	DUSP7	PTRH2	ATL3	ATL1	CENPV	DCBLD1	ETNK1	YPEL1	FBXO28	NAB2	FBXO21	FBXW7	EIF1AX	CTNNBIP1	ATP11B	CASD1	FBXO11	SRCIN1	SLC27A4	TXNDC9	FBXO45	UQCRH	SMYD2	PTEN	YAF2	TOP1	ROCK2	SRF	SRM	ZNRF1	CCDC85B	FEM1B	EFR3B	PINK1	MYO1C
CREB1_ENCODE	CREB1	{}	0.0102662	0	0	TFRC	POP4	ALKBH5	NPRL2	ZNF25	CIAO1	ATG5	HYOU1	C12ORF43	DUSP3	JOSD1	MED24	C12ORF49	PTRH2	CINP	TRUB1	HSPE1-MOB4	NRAS	SNX27	MFN2	SNX16	CENPN	YPEL5	FBXO28	MPV17L2	BNIP3L	FBXW7	EIF1AX	ATP11B	SRSF5	UQCRB	CREM	FBXO45	G3BP2	MBIP	API5	FBXO34	HPS5	FBXO31	YRDC	CLPTM1L	LRCH4	NUMA1	ARL5B
YY1_ENCODE	YY1	{}	0.014732	0	0	SLC4A1AP	NOC2L	FNBP4	LARS2	EWSR1	JTB	SKAP2	ZNF25	HEXIM1	NMT1	SFXN1	MED16	C12ORF43	TCP11L1	DUSP3	TOMM40L	MED28	MED24	PAFAH1B1	TRUB1	TRUB2	ZSWIM1	EXOSC10	SNX27	MFN2	C20ORF196	NUDT21	SNX17	TAOK2	CCDC6	MTCH1	FBXO28	FBXO21	UROD	DGAT1	EIF1AX	CASD1	FAM118B	SRSF5	SRSF8	UQCRB	CREBL2	FBXO45	UQCRH
BRCA1_ENCODE	BRCA1	{}	0.0182074	0	0	TFRC	CAPNS1	FNBP4	ZNF12	RC3H2	EWSR1	TXNIP	SLBP	NPRL2	HEXIM1	BTBD10	NMT1	DZIP3	DUSP3	PTRH2	TRUB1	HSPE1-MOB4	MTCH1	MAP3K9	FBXW7	VMAC	SRSF5	FBXO45	FBXO42	NOP16	UROS	FBXO34	FBXO33	CLPTM1L	LRCH4	PTEN	ETFB	SLC36A1	BCAS3	RABGGTB	ARL4D	ETF1	GAPDH	SRF	UBQLN1	TXNL1	TRIM37	SYNGR2	SARAF
TCF3_ENCODE	TCF3	{}	0.0258911	0	0	PPP4R2	PRKAR1A	ZNF276	MTMR4	ZNF25	EIF5	PKIA	ARF4	MRPL34	MRPL40	SLC39A10	MRPL45	PAFAH1B1	CTF1	ODC1	MRPL57	PET117	RIMBP3	YPEL5	UBE2D3	NAB2	UBE2D1	UROD	DGAT1	FBXO18	FBXW7	CASD1	TUBA4A	FAM118B	SRSF5	KPNB1	TXNDC9	ATG101	TMEM120B	YRDC	LRCH4	PPP1R13B	HSP90AB1	COX4I1	PTEN	SUMO3	ME2	YAF2	ACTR3
ZNF384_ENCODE	ZNF384	{}	0.0260953	0	0	VPS29	IPO11	FAM134A	PSMD7	CAPNS1	DNTTIP2	IFT80	LARS2	PLBD2	MRPL18	ARPP19	RHOT1	CDK17	NAA50	PHC1	HOMER1	MAD2L1BP	CDC6	FAM136A	MRPL30	CPEB3	AVL9	SNORA44	CDC42SE2	WDR47	CLTC	ADK	SMG7	MRPL40	NKRF	ANXA2	EMP1	DYNLL1	DDB2	NCOR2	ITPKB	AFTPH	RILPL2	PSMA2	TCP1	ATL3	METTL21B	HSPA13	PSMB6
SOX2_CHEA	SOX2	{}	0.0335085	0	0	DPYSL4	CACNA2D1	RFX4	SKAP2	PDGFA	BAZ2B	EPB41L1	KCNMB4	MCTS1	MLLT11	PKIA	SFXN1	SNX10	ZNF48	LRRC2	NEFL	RIPK3	ELOVL6	DUSP6	BDH2	ATL1	SEZ6	LYRM5	YPEL2	UBE2D3	SESN3	SLC25A40	AP2M1	FSCN1	LY6E	ARL6	STK39	NREP	PORCN	KIAA1522	IP6K1	FBXO31	HSP90AB1	PTEN	FUNDC1	UPP1	BCAT1	PRCC	ATP9A
BHLHE40_ENCODE	BHLHE40	{}	0.034248	0	0	GMFB	CISD2	ENO1	ICAM5	RPS6KA4	FAM134A	UBAP2L	PRKCE	MRPS18C	RRAGC	PSME3	CUTA	ANAPC13	EIF5A2	VPS26A	HSPH1	SNX2	DHX33	HMOX2	ATP6V1C1	MRPL28	RPAIN	PAK1IP1	CLTC	MRPL37	EPB41L4B	AIFM2	DIRC2	ACAD9	CACYBP	GLTSCR2	CEP63	MICU1	PTMA	CACUL1	NAPA	WDR26	ZDHHC23	PET117	PGRMC2	ASNA1	BCAP31	FAM46B	USP9X
USF1_ENCODE	USF1	{}	0.0397237	0	0	CHIC1	GMFB	FAM134A	RC3H2	PRKAR1A	ORAI2	SNORA21	PLBD2	SKAP2	SHMT1	TPRG1L	COPS7A	MRPL15	PRKAR2B	GRPEL2	ATG5	MRPL30	AVL9	C12ORF43	UPF2	DUSP3	SLC39A10	DIEXF	DUSP7	DDB2	MED28	TMEFF2	C12ORF49	CACUL1	TRUB2	ABRACL	SNX30	PET117	NRAS	PSMB3	RNASEK-C17ORF49	USP9X	TTLL4	SNX16	CENPN	YPEL5	MTCH1	FAM13B	UBE2D3
PPARG_CHEA	PPARG	{}	0.0411392	0	0	ENO2	ALKBH5	AKT3	FNBP4	PRKCE	SCAMP1	KNSTRN	DYNC1LI1	SDPR	ARMC6	TBPL1	VPS25	MRPL16	COPS7B	RHOT1	RAD21	EPT1	SFXN1	SNX10	TMEM53	GSTO1	SLC39A10	COQ10B	DUSP6	PTRH2	RAPGEF1	SLC29A4	GARS	PLCB1	ATL3	WRB	HSPA13	C11ORF49	SPOP	PAIP2	WWOX	RFWD2	YPEL5	CYB561	UHRF1BP1L	MPC2	CHP1	AREL1	DGAT1
SP2_ENCODE	SP2	{}	0.044889	0	0	TDRKH	C5ORF22	ALKBH6	ALKBH5	PSMD1	FNBP4	STARD7	RFX2	TBPL1	MRPL18	MTMR4	GRPEL1	MRPL28	EIF5	EIF6	SFXN3	NMT1	MRPL37	TMEM53	LRRC47	SYS1-DBNDD2	TOMM40L	PSMA5	ZSWIM1	PSMB7	C18ORF25	PSMB3	HARS	MEF2D	BYSL	NUDT21	ZNF70	TMEM57	YPEL2	CSE1L	MPV17L2	RUVBL2	TOM1	MAP3K9	FBXO18	RBX1	RINT1	RBM14-RBM4	PEF1
[truncated: 202 more columns]

## Sheet: GSE44770
name	simpleName	meta	pvalue	zscore	combinedScore	enrichedTargets
SUZ12_CHEA	SUZ12	{}	0.000123282	0	0	PWWP2B	CRHBP	HTR6	HTR7	DPYSL4	DPYSL5	FAM110C	MNX1	PKNOX2	UNC5B	CACNA2D1	ESX1	CACNA2D3	HDGFRP3	UNC5C	UNC5D	CH25H	ATF3	CRABP1	LYPD1	GATA3	ZC3HAV1	GATA2	C12ORF56	ADAMTS19	ADAMTS17	JUN	NEBL	PBX3	NR2F1	BTBD11	NR2F2	PKIB	FXYD7	FAT4	KCNC2	KCNC4	PRKAG2	PEAR1	HOXC12	HOXC11	ARHGAP6	HOXC10	SHE
CREB1_CHEA	CREB1	{}	0.000192708	0	0	C5ORF22	SUV420H2	ATF2	POP4	KIAA0020	GHITM	RBPJ	ZFYVE1	SUV420H1	FAM134C	ALKBH5	PSMD7	PRKACA	PRKACB	FNBP4	CHID1	SAP30BP	DAXX	DNTTIP1	RFX3	RFX1	MYL6	ASPHD1	PSME3	RFX5	DDIT4	ATF7	CGGBP1	SF1	ATF4	SAR1A	MRPL18	MEPCE	MYNN	ABCB8	MTMR4	PLA2G6	MRPL12	AAAS	CIAO1	ADAMTS17	ZBTB7A	ATG7	ATRIP
AR_CHEA	AR	{}	0.000202038	0	0	ZFYVE9	PTPDC1	MYLK	SUV420H1	ALKBH3	ZFYVE26	FAM110C	NDST4	ANKFY1	SAMD12	PKNOX2	GBP6	MEF2C	FIBCD1	HPCAL1	CACNA2D3	RFX3	HPCAL4	LRRC37B	CTAGE1	CNBD1	AR	SLC5A8	MTHFD1	ENTHD1	ATF6	ZNF277	MTMR2	TTYH3	HHLA2	MRPL18	ABCB5	MTMR9	BAZ2A	PLA2G5	BAZ2B	ZC3HAV1	IQGAP2	LY9	C12ORF65	UGT8	RDH11	KCNMB2	VTI1A
UBTF_ENCODE	UBTF	{}	0.00074616	0	0	ITSN2	TESK2	ZC3H12C	COMTD1	BBX	PWWP2A	MLYCD	PKNOX1	FNBP4	FNBP1	KIAA0247	ORAI1	NLRX1	SAR1A	BAZ2B	ZC3HAV1	LOH12CR1	RHOT1	RNF216	EPB41L2	RDH10	PIP5K1B	TIPARP	PBX3	LNPEP	EIF2AK4	PPFIBP1	FASN	SHB	MED12	PANX1	SMPD3	MED13	SMPD1	ENOPH1	PCMTD1	CNOT6L	RING1	RMI1	DUSP1	SPHK1	BAZ1A	JOSD1	MED26
REST_CHEA	REST	{}	0.00097611	0	0	ITSN2	SUV420H2	CHIC1	UXS1	EHMT1	GHITM	SUV420H1	SCAMP5	HTR6	DPYSL4	DPYSL5	ZC3H12A	GABARAPL2	UNC5A	CACNA2D4	UNC5D	PDYN	RUFY1	EID2	RFX4	TMEM126A	AGTR1	TMEM126B	CYP2E1	LETMD1	MTMR3	ABCB4	SHOX2	MTMR9	THY1	PLA2G6	SLC5A5	GRIN2A	RHOT1	PRKAR2A	KCNMB2	CADM1	GPR12	PBX3	NR2F1	NR2F2	GRIN2C	L1CAM	CYP4F8
GATA1_CHEA	GATA1	{}	0.00144256	0	0	ATF1	ITSN2	SUV420H2	C5ORF24	SPI1	TFRC	F11R	LIPA	NDST1	LIPC	GBP6	UNC5A	FIBCD1	HPCAL1	RFX2	GAPVD1	HSPG2	BCR	TFR2	DDIT4	AGTR1	MPPE1	SKAP1	MTMR3	HS3ST3A1	CDCA4	ABCB5	ZC3HAV1	SLC30A10	GATA2	IQGAP2	GATA1	ADAMTS14	PRKAR2B	PIP5K1B	HEXIM2	FLI1	UCK2	FAT3	MRVI1	SFXN5	PRKAG2	DLGAP1	CLUL1
NFE2L2_CHEA	NFE2L2	{}	0.0016237	0	0	ATF1	CHIC2	C5ORF24	PGAP1	KIAA0020	TSKU	LACTB	HTR7	PPP4R2	AKT3	MLYCD	GABARAPL1	FNBP1	UNC5B	CACNA2D1	CACNA2D3	SCAMP1	ZC3H11A	ABCB6	ACTL7B	MRPL14	ZC3HAV1	PLA2G6	SLC30A10	MRPL13	RNF216	PRKAR2B	PDGFC	ATG5	B3GALNT2	GSTM4	PRRT1	GSTM3	GSTM2	PRRT3	JAG1	HACE1	ABCA4	FN1	NR2F2	PBX4	NETO2	PBX1	COL1A2
GATA2_CHEA	GATA2	{}	0.0039214	0	0	SUV420H2	C5ORF24	SPI1	ITSN1	F11R	HTR4	LIPA	SUV420H1	SCAMP5	LSM11	MEF2C	STARD8	RFX2	RFX1	HPCAL4	HSPG2	TFR2	ORAI3	DDIT4	TXNIP	ATF6	MTMR2	MFI2	SLC30A10	GATA2	GATA1	C12ORF65	PRPSAP1	RNF217	VTI1A	PIP5K1B	CREBBP	JUN	JUP	EDEM1	FLI1	PPFIBP2	TBL2	PKIG	EZH1	HOXC12	RCSD1	SHE	TUBA1C
SPI1_CHEA	SPI1	{}	0.00473814	0	0	GMFG	KIAA0020	TSEN54	SCP2	C19ORF52	FNBP4	STARD3	DAXX	DNTTIP1	RNASE6	RFX1	RUFY1	RUFY4	ORAI3	UNC50	PADI2	OPTN	SF1	MTMR2	ZNF274	TTYH2	CDCA5	ZC3HAV1	MTMR4	ZNF24	MRPL12	IQGAP2	OAZ1	MTMR6	GABARAP	C12ORF57	CYB5R1	AMZ2	LTA4H	ATG5	LYN	PBX2	FLI1	CS	EIF5	SASS6	ARHGAP9	PIGT	MTMR14
RUNX1_CHEA	RUNX1	{}	0.00551579	0	0	CHIC2	SCOC	ZFYVE9	GMFG	PWWP2B	F11R	SLA2	TSEN54	SUV420H1	SCAMP4	LIPE	KRTCAP2	FAM134A	HIST3H2BB	PRKACA	STARD3	STARD4	FNBP1	HPCAL1	ZFYVE20	RNASE6	RNASE4	CTAGE5	MTHFD2	TFR2	PRKAR1A	KIAA0247	ORAI2	AGTR1	PADI2	ATF6	PADI1	TTYH3	CDCA5	CDCA7	MRPL14	MTMR4	MRPL12	IQGAP2	DYNC2LI1	RDH10	AMZ2	ATG5	HEXIM2
SOX2_CHEA	SOX2	{}	0.00644656	0	0	TESK2	DPYSL4	HIST3H2BB	CACNA2D1	RNASE4	RFX4	SKAP2	ATF4	CDCA5	PDGFA	SLCO5A1	BAZ2B	ZC3HAV1	LOH12CR1	UGT8	PDGFC	HESX1	KCNMB4	MCTS1	GSTM2	JAG1	JUP	PBX3	FN1	LARP7	FLI1	MLLT11	MLLT10	UCK2	PKIA	SFXN1	DPYS	SNX10	TFCP2L1	LRRC2	SHF	HEY1	EFCAB2	NEFL	PCMTD1	MESDC2	RIPK3	DUSP1	LRRC40
EGR1_CHEA	EGR1	{}	0.00667851	0	0	TDRKH	TCERG1	CHIC2	IFITM2	MAML2	ZAK	UBE2L6	MRGPRE	BACH1	GBA2	RPS6KA3	LIPC	ZNF605	AKT1	TRIM26	DAPK1	SLC11A1	DDX10	ACTN4	GPR37L1	CLPS	TFR2	TRIM13	TRIM11	GPLD1	CFB	LLGL1	BLZF1	STXBP3	MAOB	CDCA4	ATP5I	BCL10	SLC30A10	PRPSAP1	LARP1	S100A13	SLAMF7	SRPK2	EGR1	EGR2	JUN	GADD45B	JUP
SMAD4_CHEA	SMAD4	{}	0.00712479	0	0	TES	F11R	RBPJ	ALCAM	MYB	KIAA1467	FAM19A2	ANKFY1	PIP4K2B	ANKS1B	CUBN	MBNL1	DAPK1	COL23A1	UNC5C	UNC5D	PDYN	DAAM1	ZSCAN22	PARD3	HECW2	AGTR1	ENTHD1	SKAP1	C1ORF192	ABCB5	LYPD1	PRDM14	MRPL14	MRPL15	SLC5A3	OAZ2	ADAMTS16	KCNMB1	MYO6	PIP5K1B	ZNF148	PPAPDC1A	RREB1	S100A10	PRELID2	AFAP1L2	STARD13	NDFIP1
E2F1_CHEA	E2F1	{}	0.0100627	0	0	CHIC1	TMEM97	SUV420H1	SCAMP5	IL4I1	COMTD1	TMEM88	ANKFY1	AKT1	ZNF18	STARD5	RNASE4	SCO1	CLNS1A	KIAA0247	UQCRC2	TMEM126B	MPPE1	TARSL2	SHMT2	CDCA5	BAZ2A	MRPL13	LOH12CR1	SFN	LTA4H	LYN	JUP	ZNF260	NCAPH2	EIF2AK4	ABTB2	EIF6	PSMG1	SFXN5	EZH2	KCNC3	RPLP1	MED16	MECP2	MRPL42	TUBA1B	ATIC	SMPD4
TCF3_ENCODE	TCF3	{}	0.0124329	0	0	ATF1	ITSN2	ZNF292	SUV420H1	PPP4R2	MLYCD	RFX3	CD2AP	RUFY1	CTAGE5	PRKAR1A	RUFY2	TMEM79	KIAA0247	DDIT4	ATF3	ATF4	ZNF276	MTMR1	MTMR4	ZNF25	TIPARP	PBX3	ERLIN1	EIF5	TBL2	PKIA	ARF4	PIGP	PRKAG1	MRPL34	TUBA1C	TUBA1B	MRPL40	SH3BGRL3	APPL1	SS18	DUSP2	RING1	DUSP1	SLC39A10	MRPL45	SIRT1	CDC42EP3
SALL4_CHEA	SALL4	{}	0.0139831	0	0	VIT	SLC46A3	ITSN2	SPON2	ZMYND8	GJA1	TRIM28	LIPH	LIPG	STMN1	FGFR1OP2	ANKFY1	TRIM25	SLC12A6	PRKCI	ACOT7	WSB2	UNC5B	RPL23	FNDC3B	ANK2	ANK3	BTC	TCERG1L	RFX4	RUFY3	PARD3	HMBS	SUCLG2	PRKCQ	TLN1	LRPAP1	IGSF6	SDC4	PDE1B	UBE2J1	SEC14L1	TSPAN9	FIGNL1	KCNMB2	MYO6	NKX2-1	SERPINH1	STK38L
TP53_CHEA	TP53	{}	0.0146869	0	0	TMEM183A	ZAK	GCC2	RBPJ	BACH1	ZNF608	CAPNS1	RPS19	ACAD11	EPHB2	SLC12A7	IER5	HOXA5	TRIM22	HOXA4	SLC34A3	EPHA4	CCBE1	STARD4	UNC5B	ACTN1	PRKCE	ENTPD6	EBF1	MED4	SCAMP1	RUNX1	SDPR	KIAA0247	DDIT4	PREB	OBSL1	ATF3	CFTR	EPHA2	ZNF397	RRAD	INPP5B	BLOC1S2	PDGFC	ATP6V0A4	KCNN3	MAP4	KCNN4
PPARG_CHEA	PPARG	{}	0.0150475	0	0	CHIC2	TES	CLEC10A	ITSN1	HNRNPU	ENO2	LIPA	FAM134C	LIPE	ALKBH5	AKT3	KIAA1467	HOXA2	CYP1B1	FNBP4	DAPK1	PRKCE	ATG10	ZFYVE21	RNASE4	AARSD1	MED4	SCAMP1	CLPX	DYNC1LI1	SDPR	ARMC6	DDIT4	TBPL1	TMEM126B	VPS25	ZNF398	ATF4	TTYH2	MRPL16	ANAPC10	RHOT1	FIGNL1	NRBF2	JUN	EDEM1	SLC16A11	ZNF32	SLC16A10
TCF3_CHEA	TCF3	{}	0.0176417	0	0	EHMT1	RBPJ	CAPNS1	NKX1-2	PRKACB	PRKAB2	FNBP1	UNC5B	CACNA2D1	CD2AP	EML4	RFX4	ZC3H11A	KIAA0247	DDIT4	LETMD1	SET	PDGFA	SLCO5A1	SLC5A1	BAZ2B	C12ORF57	PRKAR2A	PDGFC	KCNMB2	EPB41L3	JAG1	FN1	LARP7	NR2F2	VANGL1	UCK2	PKIA	SFXN1	EZH1	HEXB	NCAPG2	TMEM51	MRPL36	SNX10	TFCP2L1	HOXC12	LRRC2	SHF
ZNF384_ENCODE	ZNF384	{}	0.0179404	0	0	RB1	VPS29	MAPKBP1	IPO11	RPL6	ELK3	COMTD1	NUB1	FAM134A	PSMD7	TFG	CAPNS1	MYC	AKT2	FGFR1OP2	LUC7L	GABARAPL2	RFX3	IFT80	AARSD1	MED6	RPL24	NUP98	RBCK1	PRR12	PRR13	RNF121	ABCB6	CDCA5	MRPL18	GATA3	PLA2G6	SLC5A3	HIF1A	CYB5R1	RHOT1	CHST11	PTPMT1	HOXC5	PLCG1	ZBTB7A	HEXIM2	CREBBP	RPL41
MYC_CHEA	MYC	{}	0.0231766	0	0	RPL4	RPL3	RPL32	TFRC	RPL31	ARPC5L	KIAA0020	ATP5C1	GPATCH4	HNRNPR	TMEM97	RPL8	RPL6	RPL7	SCAMP4	GJA1	PSMD7	RPL36	LUC7L	RPL38	RPL37	DUS4L	IER2	FNBP4	CHID1	DDX17	MAP1S	RPL23	SOX12	CLNS1A	YME1L1	SRFBP1	RPL26	RPL29	RPL28	SLBP	SET	SEH1L	SHMT2	CDCA5	SHMT1	CDCA7	NOLC1	COPS7A
NANOG_CHEA	NANOG	{}	0.0269057	0	0	RB1	RAX	TESK2	ENO1	F11R	RBPJ	C9ORF50	GJA1	DPYSL4	LIPH	PRSS8	CCRN4L	WSB2	CACNA2D1	RFX1	MTHFD1	WDR82	RFX4	KIAA0247	PRR13	LRPAP1	SET	IL20RA	NOLC1	PDGFA	SLC5A1	GATA3	ZC3HAV1	OAZ2	GJC1	LDHB	FLRT3	FIGNL1	ZSCAN10	PDGFC	KCNMB2	HESX1	ZNF148	NKX2-2	MCTS1	FZD2	FZD8	LNPEP	VANGL1
ESR1_CHEA	ESR1	{}	0.029585	0	0	SCARB1	RASEF	ACTB	RAPGEFL1	CAPN5	SLC16A6	PDK4	LONP2	CYP1B1	SLC39A8	TNS3	MAGI1	ACSL5	MED4	CYP27A1	TOM1L2	RAB31	SLC9A8	SLCO2A1	PGR	IGSF3	PSEN2	ITPR1	VTCN1	PLA2G6	ZFP36L1	C3	FXR1	UBB	BMF	ST3GAL1	BANP	LYN	XBP1	AFAP1L2	STARD13	GOT1	GREB1	DCDC2	SLC16A10	DHCR24	CGN	ESR1	TRERF1
KLF4_CHEA	KLF4	{}	0.0307828	0	0	PWWP2B	KRTCAP2	DPYSL4	DPYSL5	ZC3H12A	NKX1-2	GABARAPL2	CSNK2A1	SCO1	ORAI3	TXNIP	ATF3	ATF4	SLBP	SET	CRABP1	CDCA7	MYNN	PDGFA	ABCB8	GATA2	GABARAP	C12ORF57	EPB41L5	CYB5R1	GRPEL2	ZBTB7A	NGFR	FN1	LNPEP	SNUPN	MLLT11	MOV10	UCK2	FXYD4	C6ORF89	NMT2	ZNF251	C11ORF31	HEXB	ARHGAP1	PIGZ	SNX10	TFCP2L1
RCOR1_ENCODE	RCOR1	{}	0.0311975	0	0	CYFIP1	NCKAP1	MAML1	ENO1	TMEM97	TSEN54	IL4I1	ZC3H12C	ALKBH5	ZMIZ1	AP1S2	RPL36	LUC7L	PWWP2A	PKNOX1	IER3	GABARAPL2	PRKCI	ACOT7	ZNF282	MAP1S	PRKCE	DDX11	PRKCD	RFX2	SCRIB	PRKCA	EML3	CD2AP	EML4	CLPP	KIAA0247	DDIT4	TMEM126A	MAML3	CDC42SE1	ZNF395	NLRX1	SAR1B	SHMT1	PRPSAP1	CYB5R3	PPP4C	CEP70
STAT3_CHEA	STAT3	{}	0.0466482	0	0	FHOD3	CMAS	ARL6IP1	ZMYND8	IKZF1	GLS	ICAM1	NFU1	ZFP36	HELB	PSMD7	MYC	CREB3L2	PIM1	KPNA4	SEC63	PAQR8	TPD52	EPHA7	EIF1AX	SFMBT2	PRKCE	EBF1	ALG14	FBXO15	ARID5B	MED4	RUNX3	WBSCR17	MYCN	SCN8A	IL6ST	SLC27A2	VPS28	SKAP2	GLIS3	TWF1	PIK3R1	ADRB2	PLD1	LPP	KRCC1	RTN4	ZFP36L1
ZBTB7A_ENCODE	ZBTB7A	{}	0.0484682	0	0	POP7	PWWP2B	TSKU	COMTD1	HTR7	CAPNS1	AKT2	RAVER2	PRKACB	GSTK1	FNBP1	CD2AP	SCO1	ORAI3	RABL3	ATF4	CRABP2	MFI2	MEPCE	ZNF25	CIAO1	C12ORF57	EPB41L5	RNF214	RHOT1	RNF216	EPB41L2	RDH14	JUP	PBX2	LNPEP	ZNF34	VANGL1	MOV10	FXYD3	FASN	SFXN5	DZIP3	CATSPER2P1	SNX11	SHB	DDA1	SMPD2	SMPD4
USF2_ENCODE	USF2	{}	0.0485687	0	0	ATF1	ATF2	GMFB	POP1	ZNF292	TESK2	PTPDC1	PSMD9	ZFYVE26	COMTD1	FAM134A	PKNOX1	RC3H2	SCAMP3	EML4	RUFY1	ZC3H11A	PSME3	ORAI2	TMEM126A	TMEM126B	SKAP2	ATF4	ABCB6	FLII	SHMT1	MEPCE	COPS7A	PLA2G6	GABARAP	CIAO1	ATG5	PMM2	FUCA2	TBL2	FASN	SFXN2	PIGP	ARHGAP1	MRPL36	HOXC10	BBC3	MRPL41	MED13
[truncated: 612 more columns]

## Sheet: GSE48350
name	simpleName	meta	pvalue	zscore	combinedScore	enrichedTargets
TAF1_ENCODE	TAF1	{}	4.8e-12	0	0	JRK	TFRC	CAPNS1	KIAA1586	FGFR1OP2	ANKFY1	PWWP2A	FNBP4	SCO1	EWSR1	DDIT4	MPPE1	SF1	SAR1A	AASDH	ZNF26	PRPSAP1	ATRIP	PRPF38B	JUN	NCAPH2	EIF2AK1	LNPEP	LARP4	RPL17-C18ORF32	BTBD10	AGO3	HYOU1	SFXN2	DZIP3	PRKAG1	ZNF48	JAK2	DUSP5	DUSP1	PTRH2	PAFAH1B1	TRUB1	TRUB2	ECHS1	URM1	SNX29	STX6	STX5
YY1_ENCODE	YY1	{}	3.97e-11	0	0	ATF1	ITSN2	SLC4A1AP	NOC2L	C19ORF54	C19ORF52	ANKFY1	PWWP2A	FNBP4	LARS2	EWSR1	TMEM126A	RABL3	TMEM126B	SKAP2	SF1	CDCA3	PLA2G6	ZNF25	PRPSAP1	RHOT2	RDH11	LOC100507053	PIP5K1A	PRPF38B	NCAPH2	MTERF4	LNPEP	MAGOHB	TBL3	RPL21P28	C19ORF43	C8ORF44-SGK3	SFXN1	C19ORF44	ARHGAP1	MED19	MED16	OSBPL11	C12ORF43	MED12	MED13	ZNF41	TCP11L1
CREB1_CHEA	CREB1	{}	3.01e-10	0	0	C5ORF22	ATF2	POP4	TESK1	GHITM	RBPJ	ZFYVE1	FAM134C	SAMD14	ALKBH5	ENDOV	PSMD7	ZFYVE27	PSMD3	PRKACA	PRKACB	FNBP4	CHID1	RBFOX1	RBFOX2	DNTTIP1	HDGFRP2	ASPHD1	PSME3	DDIT4	ATF7	SF1	SAR1A	MYNN	ABCB8	MTMR4	PLA2G6	MRPL12	CIAO1	HSPH1	ADAMTS17	ATG7	ATRIP	CTC1	PRPF38B	NCAPH2	C20ORF27	LARP7	MRPL28
BRCA1_ENCODE	BRCA1	{}	1.99e-08	0	0	JRK	TFRC	ITSN1	FAM110A	CAPNS1	FGFR1OP2	ANKFY1	PRKACA	FNBP4	PRKAB1	MTHFD1	EWSR1	DDIT4	SF1	SLBP	SAR1A	AASDH	ZNF24	PRPF38B	JUN	NCAPH2	LARP7	LNPEP	ATP1A1-AS1	LARP4	RPL17-C18ORF32	BTBD10	MOV10	FAM111A	AGO3	SFXN2	PKIG	DZIP3	NCAPG2	SNX11	DUSP3	DUSP1	TEX10	TEX14	PTRH2	TRUB1	SZRD1	TP53I13	STX5
GABPA_ENCODE	GABPA	{}	3.73e-08	0	0	JRK	SLC4A1AP	POP4	NOC2L	ALKBH3	ENDOV	C19ORF53	C19ORF52	MTERF1	SUPT20H	PRKAB1	PHKA2	SCO1	MPPE1	EXD3	CDCA3	SAR1A	TPRG1L	ZNF24	ZNF26	CIAO1	RNF214	RHOT2	CCZ1B	MTERF4	LOC642852	C12ORF73	ZNF34	LARP4	TBL3	LAS1L	AGO3	PRKAG1	ARHGAP1	OSBPL11	MED15	DDA1	MED14	MED10	SLC39A13	MED29	PTRH2	CINP	C19ORF25
UBTF_ENCODE	UBTF	{}	4.07e-08	0	0	ITSN2	ZC3H12C	BBX	PWWP2A	PKNOX1	FNBP4	FRS3	NLRX1	SAR1A	BAZ2B	ZC3HAV1	EPB41L2	PIP5K1B	PBX3	LNPEP	PPFIBP1	FASN	ZNF496	MED12	PANX1	SMPD3	MED14	MED13	SMPD1	JAK2	ENOPH1	PCMTD1	DUSP5	CNOT6L	DUSP1	BAZ1A	JOSD1	PHF20L1	SLC7A6	PTRH2	L2HGDH	SZRD1	TP53I13	ATL3	ATL1	NOC4L	SNX33	STX6	RICTOR
CREB1_ENCODE	CREB1	{}	9.36e-07	0	0	TFRC	POP4	ALKBH5	ENDOV	C19ORF54	C19ORF53	PWWP2A	PKNOX1	ZNF10	TMEM126A	RABL3	SF1	CDCA3	SAR1A	AASDH	ZNF25	ZNF26	CIAO1	ATG7	ATRIP	PRPF38B	NCAPH2	LARP7	C12ORF73	ZNF34	MAGOHB	PKIB	TBL3	RPL21P28	LAS1L	HYOU1	MTMR12	PRKAG1	MED19	OSBPL11	C12ORF43	MED14	CHAF1A	ENOPH1	LIN52	DUSP5	DUSP3	DUSP1	KIAA1143
RCOR1_ENCODE	RCOR1	{}	1.00188e-05	0	0	MAML1	ENO1	TMEM97	DCAF5	TPGS1	TSEN54	RRP9	NDST2	ZC3H12C	ALKBH5	MPRIP	ZMIZ1	LUC7L	PWWP2A	PKNOX1	GABARAPL2	PRKCI	ACOT7	DNAAF2	MAP1S	PRKCE	DDX11	PRKCD	RFX2	ARMC7	HDGFRP2	FRS3	PRKAB1	KNSTRN	CD2AP	EML4	CLPP	DDIT4	TMEM126A	VOPP1	ATF5	DUS3L	PLBD2	ZNF395	NLRX1	SHMT1	PRPSAP1	FAM160B2	RREB1
NFYB_ENCODE	NFYB	{}	1.4835e-05	0	0	ITSN1	ALKBH7	ALKBH6	ALKBH3	FAM110A	ALKBH5	KIAA1586	BBX	PWWP2A	STRA13	PRKACA	FNBP4	MTHFD1	ORAI3	DDIT4	CLOCK	SF1	SLBP	AASDH	SHMT1	LYPD6	RDH11	ATRIP	PRPF38B	JUN	PBX3	LARP7	FAM111A	PPFIBP1	LAS1L	SFXN3	HYOU1	SFXN2	LGMN	NCAPG2	ZNF44	SNX11	ZNF48	FLJ20021	IFT140	ZNF57	TOMM40L	AGPS	SDHAF1
MAX_ENCODE	MAX	{}	2.81795e-05	0	0	ATF1	POP7	GMFB	TFRC	POP1	C19ORF54	FNBP4	PRKAB1	MTHFD1	ATF5	SLBP	SHMT2	AASDH	ADAMTS17	MTERF3	PBX3	LNPEP	MAGOHB	FASN	SFXN4	SFXN2	ENOPH1	DUSP1	IFT140	TEX10	KIAA1143	SLC39A13	BAZ1A	PTRH2	L2HGDH	RAPGEF3	TRUB2	ATL3	NIP7	NOC4L	SDAD1	NRAS	ATAD2	CENPF	MYBBP1A	APEX1	TAOK2	SNX15	CCDC6
USF2_ENCODE	USF2	{}	7.28791e-05	0	0	ATF1	ATF2	GMFB	POP1	ZNF292	PSMD9	FAM134A	PKNOX1	SCAMP3	EML4	RUFY1	PSME3	ORAI2	TMEM126A	CDIP1	TMEM126B	SNORA21	PLBD2	SKAP2	SHMT1	COPS7A	PLA2G6	GIGYF2	CIAO1	PIP5K1A	MTERF3	MRPL27	EIF1	TBL2	FASN	SFXN2	AVL9	HEXA	ARHGAP1	MRPL36	MED13	CHAF1A	ENOPH1	LIN52	DUSP3	DUSP1	TEX10	TMC8	SIRT1
ATF2_ENCODE	ATF2	{}	0.000130123	0	0	ATF2	POP7	SLC4A1AP	TFRC	POP4	ALKBH5	C19ORF54	C19ORF52	FGFR1OP2	ANKFY1	MTERF1	FNBP4	ZNF10	CD2AP	DDIT4	TMEM126A	ATF7	ATF5	SF1	SLBP	NLRX1	AASDH	BAZ2A	BAZ2B	ZNF24	ZNF25	PRPSAP1	PRPF38B	JUN	NCAPH2	MTERF4	LARP7	C12ORF73	ZNF34	RPL17-C18ORF32	MAGOHB	BTBD10	MOV10	TBL3	PPFIBP1	RPL21P28	PKIA	DZIP3	PRKAG1
USF1_ENCODE	USF1	{}	0.000296364	0	0	ATF1	GMFB	POP1	ZNF292	ZFYVE1	PSMD9	FAM134A	C19ORF54	SETMAR	HDGFRP2	SCAMP3	EML4	RUFY1	PRKAR1A	ORAI2	CDIP1	UQCRC2	TMEM126B	SNORA21	PLBD2	SKAP2	SHMT1	TPRG1L	COPS7A	MRPL15	PLA2G6	GIGYF2	PIP5K1A	HMGXB3	MTERF3	MRPL27	C20ORF27	C12ORF73	CS	MRPL30	SFXN2	AVL9	C11ORF31	HEXA	BHLHE41	MRPL36	C12ORF43	IKBKB	TUBA1B
NFYA_ENCODE	NFYA	{}	0.000329908	0	0	ATF2	ITSN1	ALKBH7	ALKBH6	ALKBH3	ALKBH5	C19ORF54	BBX	PWWP2A	STRA13	PKNOX1	PRKACA	GTSE1	MNX1	FNBP4	HDGFRP2	MTHFD1	DDIT4	TMEM126A	RABL3	ATF7	TMEM126B	SF1	SLBP	CDCA3	SHMT1	TPRG1L	PLA2G6	C12ORF65	RDH11	PIP5K1A	ATRIP	JUN	PBX3	C12ORF76	FAM111A	PPFIBP1	LAS1L	FASN	SFXN3	HYOU1	C19ORF44	SFXN2	LGMN
ELF1_ENCODE	ELF1	{}	0.000523002	0	0	GMFB	POP4	C19ORF54	C19ORF53	C19ORF52	MTERF1	GTSE1	PRKAB1	SCO1	ORAI3	RABL3	MPPE1	PLBD2	SF1	SLBP	EXD3	PLA2G6	ZNF24	ZNF26	CIAO1	RHOT2	ATG7	LARP7	ATP1A1-AS1	ZNF34	RPL17-C18ORF32	MAGOHB	FAM111A	TBL3	RPL21P28	LAS1L	C8ORF44-SGK3	STRN	C19ORF44	PRKAG1	ARHGAP1	MED19	MED15	DDA1	MED10	TCP11L2	ZNF480	IFT140	GSTO1
NRF1_ENCODE	NRF1	{}	0.000666415	0	0	POP7	POP1	POP4	TESK1	ALKBH5	ENDOV	CAPNS1	C19ORF52	AKT2	FGFR1OP2	GTSE1	FNBP4	ENDOG	MTHFD1	ATF5	CLOCK	SF1	CDCA3	SHMT2	SHMT1	LOC100630923	ZNF25	C12ORF65	PRPSAP1	PIP5K1A	ATG7	EIF2AK1	LOC642852	PKIB	C8ORF44-SGK3	SFXN2	KDM8	PCMTD2	SLC39A10	EPS15L1	TTC28-AS1	ERGIC3	CACUL1	PAFAH1B1	ZNF473	SZRD1	LIN37	WRB	TSR3
REST_CHEA	REST	{}	0.000709354	0	0	ITSN2	JRK	UXS1	EHMT1	GHITM	SCAMP5	ENDOV	DPYSL4	PPP4R4	GABARAPL2	RBFOX1	CACNA2D4	UNC5D	RUFY1	EID2	RFX4	TMEM126A	TMEM126B	CYP2E1	LETMD1	MTMR3	MTMR9	THY1	AGAP3	PLA2G6	GRIN2A	KCNMB2	PSMF1	HCRT	PPARGC1B	JAG2	CADM3	CADM1	GPR12	PBX3	L1CAM	MOV10	PSMG3	FXYD6	PIGS	ARF4	GPR26	KCNC1	LRRC6
MYC_ENCODE	MYC	{}	0.00108388	0	0	ATF1	POP7	PGAP2	TFRC	POP1	TMEM97	EPB41L4A-AS1	PSMD9	C19ORF54	SAMD10	MTHFD1	PRKAR1B	PSME3	SNORA21	ATF5	SLBP	AASDH	MRPL17	COPS7A	ABCB8	MRPL15	AGAP3	MRPL12	MRPL20	PUSL1	ATRIP	PPARGC1B	CTC1	PRPF38B	MTERF3	ABCA3	MRPL27	MRPL24	MRPL21	CS	TBL3	RPL21P28	FASN	NAPEPLD	SFXN4	PSMG4	PSMG1	LRSAM1	C11ORF31
SPI1_CHEA	SPI1	{}	0.00110426	0	0	PGAP3	TSEN54	C19ORF52	SAMD10	TMEM8A	FNBP4	STARD3	DNTTIP1	RNASE6	FRS3	RUFY1	ORAI3	PADI2	SF1	ZNF274	ZC3HAV1	MTMR4	ZNF24	MRPL12	OAZ1	MTMR6	CYB5R1	LYN	FLI1	CS	EIF5	ARHGAP9	PIGT	ARHGAP1	SNX10	MED15	ZNF48	EEA1	TUBA1C	CTBS	MESDC2	DUSP5	GSTO2	ELOVL5	PGAM1	ELOVL6	EMP3	FOS	DUSP6
SIN3A_ENCODE	SIN3A	{}	0.00118852	0	0	TFRC	ZFYVE1	TSEN54	FAM134A	ENDOV	GTSE1	DNTTIP1	ASPHD1	PSME3	DDIT4	SNORA21	SLBP	BAZ2A	ABCB8	OAZ1	HSPH1	CTC1	MTERF3	MRPL27	LARP7	LNPEP	BTBD10	MRPL30	TBL3	SFXN2	DZIP3	ARF4	HEXA	PRKAG1	ARHGAP1	TUBA1C	TUBA1B	ENOPH1	DUSP1	KIAA1143	NSUN6	SIRT1	DIEXF	HIST2H2BE	SIRT3	MRPL44	MED28	MBLAC2	MRPL51
CHD1_ENCODE	CHD1	{}	0.0013711	0	0	GPATCH2	ARPC5L	HNRNPU	DCAF8	DCAF5	EPRS	SMC3	NDST2	ZC3H12C	ZMIZ1	CSPP1	AKT2	PIP4K2B	DIP2B	PKNOX1	VPS36	PRKCI	CSNK2A1	CD3EAP	PHKA2	ATG12	EWSR1	DDIT4	YME1L1	ATF7	ANAPC13	SLBP	ATXN7L3B	PRDX2	BLOC1S6	LDHA	ZNF148	ZNF143	PRPF38B	JUN	NDFIP1	MTERF3	EDEM1	EIF1	MLLT11	EIF5	CDK16	ARF4	SETD5
SP2_ENCODE	SP2	{}	0.00137801	0	0	TDRKH	C5ORF22	JRK	PGAP2	ITSN1	ARAF	ALKBH7	ALKBH6	PSMD6	ALKBH5	C19ORF54	MPRIP	BBX	PSMD1	PWWP2A	STRA13	PRKACA	FNBP4	RFX2	ZFYVE21	HDGFRP2	FRS3	TBPL1	ATF7	UQCRC2	LOC148413	CDCA3	ABCB8	MTMR4	MRPL12	C12ORF65	PRPSAP1	RHOT2	GRPEL1	C5ORF34	MRPL28	EIF1	PPFIBP1	EIF5	LAS1L	EIF6	TDP1	SFXN3	ZNF496
TCF3_ENCODE	TCF3	{}	0.00142454	0	0	ATF1	ITSN2	ZNF292	FAM110A	PSMD3	MEF2A	CD2AP	RUFY1	CTAGE5	PRKAR1A	RUFY2	DDIT4	ZNF276	MTMR1	MTMR4	ZNF25	GIGYF2	PBX3	EIF5	TBL2	PKIA	NAPEPLD	ARF4	MTMR12	PRKAG1	TUBA1C	TUBA1B	MRPL40	SH3BGRL3	JAK2	APPL1	DUSP5	DUSP2	DUSP1	SLC39A10	MRPL45	SIRT1	MESDC1	PELI1	L2HGDH	VAMP4	PAFAH1B1	MRPL57	PET117
ZNF384_ENCODE	ZNF384	{}	0.00216854	0	0	RB1	VPS29	SMC4	NUB1	FAM134A	PSMD7	TFG	CAPNS1	MYC	AKT2	FGFR1OP2	LUC7L	GABARAPL2	MED6	LARS2	RPL24	DUS3L	PLBD2	PRR13	RNF121	PLA2G6	SLC5A3	ARPP19	HIF1A	GLG1	ADAMTS10	CYB5R1	CHST11	PTPMT1	HOXC5	CDK17	NAA50	ZNF384	PHC1	HOMER1	MAD2L1BP	BBIP1	CDC6	EIF1	HNRNPL	MRPL30	FAM111A	HBP1	SFXN2
EGR1_ENCODE	EGR1	{}	0.00224607	0	0	ARHGEF26-AS1	TFRC	UXS1	ARPC5L	ZMIZ1	CEP95	PRKACA	EARS2	TSTD1	REV1	RFX2	SOX12	FRS3	CLPX	ZC2HC1A	FDX1	YME1L1	MCM3AP-AS1	PLBD2	ANAPC13	SEH1L	NEDD4L	COPS7A	VPS26A	BAZ2B	C9ORF72	CEP72	KIAA0319L	ZNF384	GTF2IRD2	UPF3A	NR1D2	COL1A1	TBL3	AGO3	HNRNPD	SFXN2	CPEB3	TMEM9B	ARF3	CLTC	ZNF48	EEA1	DSTYK
FLI1_ENCODE	FLI1	{}	0.00295745	0	0	ZNF175	ARPC5L	ATP5C1	WDR89	PHB2	DCAF6	PSMD8	ALKBH3	GLE1	C19ORF52	PSMD2	CHID1	DDX18	ARMC9	DDX10	ARMC7	PRKAB1	GANC	GTPBP4	MED7	IFT88	SCO1	TMEM126A	TBPL1	ADPRM	PI4K2A	SEH1L	NOLC1	COPS7A	MTMR4	PRDX5	LDHA	RHOT2	VPS11	GAR1	ZSCAN12	NAA50	BARD1	ZNF143	PRELID1	ZNF384	C5ORF34	LNPEP	BBIP1
ZBTB7A_ENCODE	ZBTB7A	{}	0.00354871	0	0	JRK	POP7	PWWP2B	TESK1	NOC2L	HTR7	CAPNS1	AKT2	STRA13	SUPT20H	PRKACB	FRS3	CD2AP	C19ORF60	SCO1	ORAI3	RABL3	VOPP1	EXD3	ZNF25	CIAO1	EPB41L5	RNF214	RHOT2	RNF213	EPB41L2	LNPEP	ZNF34	MOV10	FASN	STRN	DZIP3	ACHE	SNX11	DDA1	SMPD2	MECOM	C19ORF12	DUSP3	DUSP1	GSTO1	TEX10	SLC39A13	BAZ1A
YY1_CHEA	YY1	{}	0.00463219	0	0	ZNF175	CLPB	GPATCH4	GPATCH3	TPGS1	TXNDC15	PSMD7	PSMD1	ATP5SL	FNBP4	MED1	RBFOX2	MRPS18A	ALG3	KNSTRN	LARS2	WDR82	GRWD1	UQCRC1	RABL3	MACF1	AARS2	MYNN	C9ORF72	ACTR3B	MRPL11	PRPSAP1	PRDX3	SNX4	ZNHIT3	VPS11	KIAA0319L	N4BP1	ATP6V0A1	ZNF143	PRPF38B	DTNB	LNPEP	GPN1	KIAA0391	PTK2	MRPL21	EHD3	RPS27
STAT3_CHEA	STAT3	{}	0.00483138	0	0	FHOD3	CMAS	ARL6IP1	IKZF1	GLS	NFU1	ZFP36	PSMD7	MYC	TRIM24	KPNA4	AGFG1	SEC63	NUDT12	TPD52	EPHA7	EIF1AX	SFMBT2	PRKCE	ALG14	ARID5B	MED4	RUNX3	WBSCR17	MYCN	SCN8A	KAT6A	IL6ST	SLC27A2	VPS28	SKAP2	GLIS3	TWF1	ADRB2	PLD1	LPP	KRCC1	RTN4	ZFP36L1	SOCS2	LDHB	ORC4	NACC2	UBR5
E2F1_CHEA	E2F1	{}	0.00729684	0	0	PGAP3	TMEM97	SCAMP5	TMEM88	ANKFY1	STRA13	RNASE4	SCO1	CDIP1	UQCRC2	TMEM126B	MPPE1	SHMT2	AGAP2	MRPL17	BAZ2A	MRPL13	MRPL10	EPB41L1	PSMF1	LYN	NCAPH2	EIF1	EIF6	PSMG1	PIGQ	SNX12	MED16	MED15	MRPL42	TUBA1B	FASTK	ACTL6A	MRPL45	SIRT2	PSMA1	TMEM106A	KANK2	GGA2	AP2S1	RABAC1	MBD4	ATAD5	ATAD2
ZMIZ1_ENCODE	ZMIZ1	{}	0.00764093	0	0	ATP5C1	TMEM97	NDST2	PSMD2	MEF2A	STARD3	ENDOG	CSNK2A1	HDGFRP2	EML4	CTAGE5	ORAI3	DDIT4	TMEM126A	SAR1A	ABCB8	SLC5A3	HMGXB3	ATRIP	PRPF38B	EIF1	MLLT11	FASN	TDP1	STRN	ARF4	MTMR12	PIGQ	PRKAG1	TUBA1C	MED14	MRPL40	NKRF	SH3BGRL3	OFD1	LYPLA1	DUSP2	CNOT6L	NSUN4	DUSP1	SIRT1	SUMF2	HIST2H2BE	VAMP8
TCF7L2_ENCODE	TCF7L2	{}	0.00970501	0	0	ATF1	ATF2	TES	PGAP2	MAML1	GLDC	ZNF292	GPATCH2	EHMT1	DCAF6	PSMD8	ELK4	ZMIZ1	AKT2	MNX1	MED1	WDR74	KNSTRN	PRR11	ANAPC13	MRPL16	BAZ2B	C9ORF72	ARPP19	SKA2	PRDX5	CHST11	CHST15	PIP5K1A	S100A10	FDFT1	CDK17	NAA50	PRPF38B	ZNF142	LARP4	EIF1	NFATC4	OGDH	OGG1	SRP54	ARHGAP5	PANX1	SMPD3
SP1_ENCODE	SP1	{}	0.0114507	0	0	TDRKH	C5ORF22	ZNF174	PGAP2	ITSN1	ARAF	HNRNPR	MSANTD4	TMEM97	ALKBH7	RBPJ	C14ORF166	DCAF7	TSEN54	RNF114	C19ORF54	PSMD4	ZMIZ1	BBX	PWWP2A	VPS35	PRKACA	ACOT8	DNAAF3	RFX2	WDR74	ZFYVE21	HDGFRP2	SCAMP1	GTPBP1	WDR81	SARNP	ATF7	PRR11	LOC148413	CDCA3	ABCB8	C9ORF78	MTMR4	SKA2	BLOC1S3	KIAA0319L	FDFT1	ZNF143
E2F6_ENCODE	E2F6	{}	0.014274	0	0	TFRC	KIAA1586	PRKAB1	MTHFD1	SLBP	SHMT1	ZNF22	ZC3HAV1	HCRT	JAG2	EIF2AK1	PBX3	LNPEP	FAM111A	STRN	SFXN2	KCNC4	KDM8	DUSP1	IFT140	GSTO1	TEX10	TEX14	PLSCR1	AGPS	SDHAF1	RAPGEF3	ATAD5	ATAD2	TARBP1	MYBBP1A	SNX17	SNX15	CCDC6	KCNG3	RIF1	PDCD5	GOLIM4	LAPTM4B	FNTB	DGAT2	LENG1	MSH2	SMS
ZBTB33_ENCODE	ZBTB33	{}	0.0188846	0	0	VPS29	ATF2	POP7	CLPB	TFRC	ATP5C1	SMC5	GPATCH3	RBPJ	SMC4	DCAF6	SCAMP5	PSMD2	KIAA1468	FGFR1OP2	ANKFY1	MED1	TSPYL1	PIH1D1	GLCE	WDR74	CLPX	WDR77	CD2AP	MTHFD1	RPL24	ATF7	SNORA21	TSPYL4	SF1	SAR1A	HHLA3	MRPL12	RNPC3	CIAO1	HSPH1	RIC8B	PTPMT1	NRBF2	HMOX2	ICMT	WDR59	NFATC3	C20ORF27
CEBPB_ENCODE	CEBPB	{}	0.0188909	0	0	MPG	HNRNPU	ACTB	NARS	ABHD11	MAP3K8	CHAC1	CCNL1	IL6R	HIST1H2AC	ABT1	WDR74	ARID5B	GTPBP2	LZTFL1	NISCH	DDIT4	SNORA21	PRR13	BTF3L4	CUL2	TARS	TOR1AIP2	KLHL12	UBB	EIF4EBP2	UBE2F	YARS	HSPA9	GOT1	CBX4	XRCC5	KLHL24	FBXO32	EIF1	ISG20	MLLT11	NFKBIA	BCL6	HNRNPF	IARS	LSM14A	NFE2L2	DBI
RFX5_ENCODE	RFX5	{}	0.0225439	0	0	PGAP2	DCAF5	RBPJ	C19ORF54	MYC	PSMD3	AP1S1	DIP2A	TSPYL2	TSPYL1	SOX12	GTPBP1	ARMC1	EML6	SEPT7P2	WDR81	DDIT4	PIH1D3	PRR11	PI4K2A	TSPYL4	MEG3	VPS26B	SKA2	GRPEL1	BLOC1S3	FDFT1	CDK19	APOOL	GTF2IRD2	BBIP1	FAM111A	FASN	C11ORF31	BTG1	MTMR12	STAG3L4	PHF1	TMEM53	PQBP1	TUBA1A	C16ORF72	TCTN3	ENSA
NR2C2_ENCODE	NR2C2	{}	0.0238866	0	0	OGFOD3	EHMT1	GCC2	MSANTD4	IKZF2	PSMD9	LACTB	RPS14	DHX57	PSMD3	TBC1D22A	SAMD10	ARL6IP6	LINC00094	BROX	COG3	HUS1	YME1L1	PCBP1-AS1	DUS3L	VPS28	RNF121	ANAPC15	CSTF3	CTR9	ATP5J	TRMT2A	ATP5I	ZNHIT3	DHX35	PCBP2	ERI3	CSTF1	SURF6	SCAP	KIAA0319L	NAA50	KNOP1	EPT1	TMA7	LARP4	LAS1L	WDR60	PSMG4
RUNX1_CHEA	RUNX1	{}	0.0253156	0	0	SCOC	PWWP2B	TSEN54	NDST2	FAM134A	PRKACA	STARD3	RBFOX1	HPCAL1	RNASE6	RNASE4	CTAGE5	TFR2	PRKAR1A	CLDN9	ORAI2	PADI2	CDIP1	TTYH3	AGAP2	MRPL14	MTMR4	MRPL12	ADAMTS10	DYNC2LI1	PIP5K1A	RDH13	HMGXB3	JAG2	GPR12	MRPL24	SNUPN	MLLT11	MRPL30	MRVI1	PSMG1	PKIG	EZH1	LGMN	ARHGAP9	PIGT	PANX1	TUBA1C	MED10
SALL4_CHEA	SALL4	{}	0.0258045	0	0	SLC46A3	ITSN2	BACH2	HS6ST2	GJA1	STMN1	FGFR1OP2	ANKFY1	TRIM25	SLC12A6	SEC62	PELO	ABT1	PRKCI	ACOT7	WSB2	SCAF11	PRKCB	UNC5B	ANK2	ANK3	PPA2	TCERG1L	RFX4	RUFY3	PARD3	HMBS	TLN1	LRPAP1	IGSF6	PDE1B	UBE2J1	STRIP2	SEC14L1	FIGNL1	KCNMB2	MYO6	NKX2-1	N4BP2	SPTBN1	CTC1	CDK19	STARD13	NDFIP1
AR_CHEA	AR	{}	0.02708	0	0	ALKBH3	FAM110C	ANKFY1	SAMD12	WLS	PKNOX2	RBFOX1	MEF2C	HPCAL1	CACNA2D3	HPCAL4	LRRC37B	AR	LARS2	SLC5A9	MTHFD1	FAR2	ZNF277	TTYH3	MTMR9	BAZ2A	BAZ2B	TEX26	ZC3HAV1	LY9	C12ORF65	RDH11	ADAMTS18	KCNMB2	VTI1A	ABCA1	JAG1	NEBL	EDEM1	FLI1	DHFR	PPFIBP1	PKIA	PSMG1	FERMT2	ARHGAP5	LETM2	LRRC1	PCMTD2
REST_ENCODE	REST	{}	0.0304076	0	0	CMAS	TFRC	CPNE4	STMN2	STMN3	MIR7-3HG	TSEN54	SCAMP5	DPYSL4	SEPHS1	BSN	C3ORF14	CHGB	SRRM3	GABARAPL2	SRRM4	UNC13A	ACSL6	MAPK8IP2	GABRG2	MAPK8IP1	ASPHD1	TTLL11	PLBD2	SF1	OSER1	BEX1	EPHA10	NYAP2	RNF213	DPH2	SCAP	RIMKLA	SCN3B	KIAA0319L	ATP6V0A1	ACD	PTPRN2	FAM78B	ST8SIA3	L1CAM	TMEM198	GRIN3A	XKR4
PBX3_ENCODE	PBX3	{}	0.0315356	0	0	TDRKH	C5ORF22	PGAP2	ITSN1	ARAF	ALKBH7	TSEN54	ALKBH5	PSMD4	MPRIP	BBX	PWWP2A	PKNOX1	PRKACA	MEF2A	RFX2	ZFYVE21	HDGFRP2	HPCAL4	SCAMP2	MTHFD1	ORAI3	PADI2	ATF7	ATF5	ZNF276	LOC148413	CDCA3	COPS7A	ABCB8	C12ORF65	GRPEL1	JAG2	PBX3	MRPL28	ZNF34	EIF1	PPFIBP1	EIF5	FASN	TDP1	SFXN3	ZNF254	MTMR12
GATA1_CHEA	GATA1	{}	0.037581	0	0	ATF1	ITSN2	TFRC	FAM110A	ZFYVE28	UBASH3B	HPCAL1	RFX2	PRKAB1	BCR	TFR2	EWSR1	DDIT4	FAR2	MPPE1	MTMR3	ZC3HAV1	SLC30A10	GATA2	GATA1	ADAMTS14	PIP5K1B	PPARGC1B	EXOC6B	FLI1	NOX5	MRVI1	ACHE	DLGAP1	CLUL1	CHST6	SLC39A13	FOS	LRRC43	MED29	BDH1	CDC42EP4	RAPGEF5	ABCB11	LEO1	ANO10	MEF2D	SPDEF	LRRC27
CEBPD_ENCODE	CEBPD	{}	0.0415135	0	0	PGAP2	CLPB	TFRC	HNRNPU	ADARB1	ENO1	MYC	CEP95	FNBP4	WDR74	HDHD2	NISCH	EID1	HMBS	ORAI3	DDIT4	RPL24	SNORA21	VPS28	ZNF276	MTMR9	OAZ1	GLG1	PRPSAP1	PPP3R1	RDH11	LOC100507053	PUSL1	ZNF384	JUN	NCAPH2	RDX	EPT1	MAD2L1BP	CDC7	EIF1	MLLT11	HNRNPF	OGDH	TNFSF9	RAD17	EZH1	ARF4	BTG1
ERG_CHEA	ERG	{}	0.0429337	0	0	SLC35B4	CLPB	POP1	TACO1	GIMAP1	EIF4ENIF1	ABHD13	HERC1	CAPN1	PKNOX1	ZNF565	RAB2A	ACSL1	TTC21A	KCTD2	SCAMP2	LARS2	MTHFD2L	UQCRC1	ERP29	S100A4	UHRF1BP1	SF1	DLX1	SLBP	IDI1	ENY2	CTR9	AK3	PHB	GNG10	GRPEL1	TP53BP2	NXPH1	NDUFV3	MAP4	CNTLN	ICMT	NUP155	NCAPH2	RAB27A	GBAS	TIMM10B	OGDH
[truncated: 1,882 more columns]

## Sheet: GSE140829
name	simpleName	meta	pvalue	zscore	combinedScore	enrichedTargets
SPI1_CHEA	SPI1	{}	2.04e-18	0	0	C19ORF52	FNBP4	STARD3	DAXX	DNTTIP1	RFX1	RFX7	ORAI3	ATG5	PBX2	CS	FERMT3	ARHGAP9	MTMR14	ARHGAP1	MED15	TUBA1C	JAK1	UPF2	PGAM1	FOS	GMIP	TUT1	TMEM106B	PTAFR	PRAM1	RPS27A	MBD6	NUDT21	PKN1	LIMS1	NCF1	NCF4	EIF4ENIF1	NRD1	ADORA3	UBE2E1	CNPY3	S100A4	PEF1	GPR84	CORO1B	ZNF668	ZBTB17
TAF1_ENCODE	TAF1	{}	3.15e-15	0	0	NUP107	TFRC	CAPNS1	ANKFY1	FNBP4	ZNF18	SAP30BP	DDIT4	ZNF26	ATRIP	HYOU1	STX5	SNX14	CCDC6	PKN2	FBXO11	FBXW2	DMTF1	SRSF7	SRSF8	IP6K2	RFXANK	G6PC3	SP2	PPWD1	ECE2	DHPS	VPS13B	RABGGTB	GAPDH	PRKAA1	TRIM52	LENG8	NOP58	TRIM25	FLYWCH2	SLC10A3	MON1B	MRPS10	TFB1M	PCM1	SDF4	TFB2M	SLTM
ELF1_ENCODE	ELF1	{}	9.41e-13	0	0	GMFB	C19ORF52	ZNF18	SAP30BP	ORAI3	PLBD2	ZNF26	ATG5	FAM111A	C6ORF89	MTMR14	ARHGAP1	MED15	MED10	BAZ1A	JOSD2	C19ORF25	LIN37	NOC4L	MCRS1	APEX2	ZNF79	SNX14	MAP3K7	FBXW9	CNPY3	FBXW2	DMTF1	SRSF8	INO80B	SHC1	CORO1B	BRIX1	IP6K2	ODF2	G6PC3	SP2	ZNF419	UFD1L	ZNF408	UNC45A	DHPS	VPS13B	TFIP11
CREB1_CHEA	CREB1	{}	3.25e-12	0	0	RBPJ	ZFYVE27	PRKACA	FNBP4	SAP30BP	DAXX	C5ORF15	DNTTIP1	HDGFRP2	RFX1	PSME3	DDIT4	CGGBP1	MYNN	AAAS	HSPH1	ATRIP	HYOU1	TUBA1C	TUBA1A	FASTK	JOSD2	FOS	MED27	CINP	TUT1	HTT	NOC4L	STX5	RABAC1	MBD6	MDH1	MCRS1	NUDT21	PSMC4	UBAP2	YY1	NRD1	OSBP	MAP3K7	PSKH1	FBXW9	MUL1	CNPY3
BRCA1_ENCODE	BRCA1	{}	2e-09	0	0	TFRC	CAPNS1	ANKFY1	PRKACA	FNBP4	DDIT4	FAM111A	SFXN5	STX5	ZNF79	PKN2	MAP3K7	FADS1	FBXW2	DMTF1	SRSF7	BMF	UROS	RFXANK	G6PC3	BCAS3	DHPS	RABGGTB	GAPDH	U2AF2	NOP58	SSB	BRE	TRIM25	BTD	GRB2	MON1B	TFB1M	PCM1	MRPS25	TFB2M	SLTM	TAX1BP1	FAM35A	MRPS31	APTX	PDCL3	PCID2	DNAJB12
GABPA_ENCODE	GABPA	{}	3.18e-09	0	0	SLC4A1AP	NUP107	C19ORF52	SAP30BP	FRS2	ZNF26	ATG5	C6ORF89	MTMR14	ARHGAP1	MED15	MED10	JOSD2	CINP	C19ORF25	LIN37	STX5	MCRS1	ZNF79	NUDT21	MAP3K7	FBXW9	FBXW2	DMTF1	INO80B	SHC1	HSP90B1	BRIX1	RFXANK	SP2	ZNF419	UFD1L	ECE2	ZNF408	DHPS	VPS13B	TFIP11	LRTOMT	TMBIM6	MLLT1	BRE	EIF3H	LTV1	NUDT1
NFYB_ENCODE	NFYB	{}	4.42e-09	0	0	BBX	PRKACA	FNBP4	SAP30BP	ORAI3	DDIT4	RDH14	ATRIP	FAM111A	HYOU1	SFXN5	STX5	APEX2	ZNF79	DCBLD2	PKN2	TOM1	MAP3K7	FADS1	CTNNBIP1	FBXO11	SRSF8	BMF	IP6K1	IP6K2	RFXANK	SP2	UFD1L	PPWD1	ECE1	ECE2	BCAS3	DHPS	GAPDH	LENG8	MLLT1	CABLES2	FBXO8	BTD	CRISPLD2	FLYWCH2	TRIM11	DHX8	NEU1
YY1_ENCODE	YY1	{}	1.14e-08	0	0	SLC4A1AP	ALKBH4	RAVER1	C19ORF52	ANKFY1	FNBP4	ZNF18	SAP30BP	TMEM126B	CREBBP	SFXN5	ARHGAP1	MED16	MED12	MED27	MED24	NOC4L	CRBN	MBD2	ARCN1	NUDT21	C6ORF48	CCDC6	PKN2	PSKH1	DMTF1	SRSF7	SRSF8	FTO	INO80B	BRIX1	NAE1	IP6K1	IP6K2	UROS	OGT	UFD1L	AKAP8L	PPWD1	ECE2	ZNF408	VPS13D	DHPS	LRTOMT
SPI1_ENCODE	SPI1	{}	7.39e-08	0	0	ORAI3	ORAI2	C19ORF35	ATG5	PBX2	TREML2	ARHGAP9	MTMR14	MED15	BAZ1A	GMIP	CNPY3	CORO1A	SNN	BRIX1	TMBIM6	U2AF2	NAGA	SNRPD2	CDC26	TALDO1	ACTN4	BTK	DHX8	PCK2	TNFSF13	TFB1M	PCM1	RAC2	CAP1	TFB2M	GNAI2	OS9	GIT2	CCDC109B	HNRNPA2B1	TACC3	ZFAND3	EEF1B2	TYROBP	DNAJB11	EHBP1L1	WDFY4	TSG101
RUNX1_CHEA	RUNX1	{}	4.08e-07	0	0	CHIC2	PRKACA	STARD3	HPCAL1	ZFYVE20	RNASE4	CTAGE5	CLDN9	ORAI2	TTYH3	RDH13	ATG5	CREBBP	TIPARP	TREML2	ARHGAP9	MTMR14	LRRC32	TUBA1C	MED10	SH3BGRL3	ACTL6A	FOS	PSMA4	BID	GPR56	TMEM59	PSMC1	FAM13B	RORC	SLA	EIF4ENIF1	STK10	FADS1	SH3GLB1	CNPY3	FBXO11	DMTF1	TBXAS1	NFE2L1	PIK3CB	PGM1	SH2D3C	TFIP11
NFYA_ENCODE	NFYA	{}	5.04e-07	0	0	TESK2	BBX	PRKACA	FNBP4	SAP30BP	HDGFRP2	DDIT4	TMEM126B	ATRIP	FAM111A	HYOU1	SFXN5	MED24	LIN37	STX5	DCBLD2	NUDT21	SLC27A1	NRD1	TOM1	CNPY3	FBXO11	ATXN2L	TPST1	SRSF8	SHC1	HSP90B1	IP6K1	IP6K2	ODF2	TMEM120A	SP2	ZNF419	UFD1L	AKAP8L	PPWD1	ECE1	BCAS3	TMBIM6	LENG8	MLLT1	PBXIP1	PHKG2	HNRNPA3
NRF1_ENCODE	NRF1	{}	1.138e-06	0	0	POP7	NUP107	CAPNS1	RAVER1	C19ORF52	FNBP4	ENDOG	ATG5	TIPARP	LIN37	MBD6	MCRS1	SNX14	FADS1	ATXN2L	SHC1	NAE1	IP6K1	IP6K2	UROS	RFXANK	VPS13A	RABGGTB	RABGGTA	TMBIM6	LENG8	U2AF2	POLR2J3	SSB	PINK1	NAGK	EIF3E	CCDC97	TRIM23	ACTN4	PPA1	FLYWCH2	DHX8	MSRA	GRB2	TFB1M	SDF4	SREBF1	MRPS25
UBTF_ENCODE	UBTF	{}	2.16463e-06	0	0	TESK2	BBX	FNBP4	FRS2	NLRX1	TIPARP	MED12	SMPD1	BAZ1A	NOC4L	DCBLD2	PKN2	NRD1	CTNNBIP1	FBXO11	SLC9A3R1	MSL1	E2F5	HNRNPA3	HNRNPAB	CABLES2	PINK1	CPNE2	TRIB1	TRIB2	TRIM11	STAT5A	FBXL6	PCM1	SLTM	ATPAF1	FAM35A	GNAI2	RELT	MAP3K3	GIT2	MON2	ITCH	AGGF1	OTUD4	ETS2	PCID2	DNAJB14	ADAM15
E2F1_CHEA	E2F1	{}	3.73709e-06	0	0	TMEM88	ANKFY1	ZNF18	FRS2	RNASE4	RFX7	TMEM126B	SFXN5	RPLP1	MED16	MED15	MRPL42	FASTK	ACTL6A	SIRT2	PIGA	RABAC1	APEX2	NUDT21	SERBP1	UBAP2	PKN2	ANAPC7	UBE2E1	SRSF7	NAE1	BRPF1	OGT	AKAP8L	NGRN	DGCR2	HSP90AA1	VPS13A	SLC25A11	PRPS1	E2F5	HNRNPAB	TRIM39	EIF3E	KEAP1	TRIM27	CCNL1	CERKL	ZBED5
USF2_ENCODE	USF2	{}	4.23193e-06	0	0	GMFB	TESK2	EML4	SLC5A6	PSME3	ORAI2	TMEM126B	PLBD2	FLII	ATG5	TBL2	AVL9	ARHGAP1	SIRT2	RNASEK	MRPL55	MBD6	UBAP2	PKN2	PKN1	PECR	NRD1	TOM1	CNPY3	ARL3	SLC38A7	IP6K1	G6PC3	ZNF408	BCAS3	DHPS	GAPDH	PBXIP1	ZBTB40	U2AF2	HNRNPA3	EIF4A1	AHCYL2	TRIM25	PPA1	OSGEP	SNX2	NEU1	DYM
ZMIZ1_ENCODE	ZMIZ1	{}	4.46652e-06	0	0	PSMD2	STARD3	ENDOG	HDGFRP2	EML4	CTAGE5	ORAI3	DDIT4	ATRIP	TIPARP	RPLP1	HIST2H2AB	HIST2H2AC	TUBA1C	NKRF	SH3BGRL3	SNORA78	JAK1	ERGIC1	FLNA	RPS27A	BID	ANKIB1	PKN1	PLOD1	YY1	PIM2	KHNYN	UBE2E1	DMTF1	SRSF7	KRCC1	SLC9A3R1	ZNF655	HSP90AA1	TSPAN32	SLC25A29	SSB	HNRNPAB	CCM2	EIF4A1	ACTB	CCDC97	MOGS
ATF2_ENCODE	ATF2	{}	4.91683e-06	0	0	POP7	SLC4A1AP	NUP107	TFRC	C19ORF52	ANKFY1	FNBP4	DDIT4	NLRX1	ATG5	C6ORF89	ARHGAP1	JOSD2	FOS	NOC4L	STX5	MBD6	C6ORF48	CCDC6	PKN2	NRD1	TOM1	MAP3K7	FBXW9	FBXO11	ATXN2L	DMTF1	ZNF438	SRSF7	INO80B	SHC1	HSP90B1	BRIX1	BMF	IP6K1	RFXANK	G6PC3	SP2	OGT	PPWD1	ECE2	ZNRD1	ZNF408	BCAS3
USF1_ENCODE	USF1	{}	6.27451e-06	0	0	GMFB	TESK2	SETMAR	HDGFRP2	EML4	ORAI2	TMEM126B	PLBD2	ATG5	CS	AVL9	UPF2	SIRT2	C19ORF25	RNASEK	MBD6	TTLL4	UBAP2	PKN2	PKN1	PECR	FAM13B	UBE2D3	FAM13A	NRD1	OSBP	TOM1	CNPY3	ARL3	SNN	SLC38A7	IP6K1	G6PC3	BCAS3	DHPS	PPP1R12B	GAPDH	PPM1H	PBXIP1	ZBTB40	U2AF2	PHKG2	EIF4H	HNRNPA3
PML_ENCODE	PML	{}	6.61559e-06	0	0	POP7	TFRC	ZC3H12A	SAP30BP	ENDOG	ORAI3	DDIT4	ATRIP	TIPARP	SFXN5	BAZ1A	JOSD2	FOS	CRBN	ZNF79	C6ORF48	SNX14	PKN2	FBXW2	ATXN2L	DMTF1	SRSF7	RFXANK	PPWD1	UNC45A	DHPS	VPS13B	RABGGTB	GAPDH	TRIM52	PHKG2	NOP58	HNRNPAB	NAGK	NUDT1	TRIM25	CSNK1D	TRIB1	NEU1	NOL11	FBXL6	PAK1IP1	CAP1	SREBF1
RCOR1_ENCODE	RCOR1	{}	6.90165e-06	0	0	CYFIP1	RPL36	ACOT7	ZNF282	PRKCD	RFX2	ARMC7	HDGFRP2	EML4	RFX7	DDIT4	VOPP1	PLBD2	CDC42SE1	NLRX1	FAM160B2	SERF2	CREBBP	TIPARP	HNRNPL	REL	FARSA	ARPC1B	AIFM1	FOS	NCOR2	KAT2B	TKT	ERGIC1	GRN	NOC4L	APEX2	NUDT21	CCDC6	PKN1	TMEM179B	TM7SF2	PIM2	KHNYN	FBXO11	ZNF319	ERF	SLC9A3R1	SNN
MAX_ENCODE	MAX	{}	3.45892e-05	0	0	POP7	GMFB	TFRC	TESK2	FNBP4	ATG5	TIPARP	BAZ1A	NOC4L	CCDC6	FADS1	CNPY3	FBXW2	ZNF438	SRSF7	SHC1	BRIX1	IP6K1	G6PC3	ECE2	BCAS3	DHPS	TFIP11	RABGGTB	MLLT1	U2AF2	EIF4H	E2F5	NOP58	HNRNPA3	HNRNPAB	NAGK	BRE	EIF3E	LTV1	TRIM25	PPA1	TRIB1	PAK1IP1	TFB1M	AKAP11	ATPAF2	TFB2M	FAM35A
GATA2_CHEA	GATA2	{}	4.30946e-05	0	0	SPI1	MEF2C	RFX2	RFX1	ORAI3	DDIT4	AGAP3	CREBBP	TBL2	TUBA1C	SH3BGRL3	FOS	TMEM106B	PTAFR	HTT	PKP1	TNFRSF14	ZBTB16	UROS	DYSF	FHL3	ECE1	SH2D3C	TNFRSF1A	MLLT1	FURIN	TSPAN32	MBOAT7	CCM2	LTV1	ANPEP	CPNE2	ARSA	ACTN4	PISD	PPA1	TRIB1	SUPT4H1	PCK2	IFFO1	GRB2	RAC2	CCR7	SLC32A1
FOS_ENCODE	FOS	{}	5.6728e-05	0	0	HNRNPR	PRKACA	FNBP4	NGDN	DAPK3	ANKHD1-EIF4EBP3	HDGFRP2	RFX1	GTPBP1	ARMC1	WDR81	PRR13	LOC148413	NAIF1	KIAA0319L	ZNF143	CYLD	HNRNPC	SFXN5	ACTL6A	VWA5A	SIRT2	RNASEK	LIN37	STX5	ELP4	KIAA0195	NRD1	OSBP	TOM1	TLE3	USP5	CNPY3	FBXO11	THOC6	TOM1L2	SNRPA	SHC1	ABHD2	INSIG1	ANKRD12	HSP90B1	DVL2	GPR108
MYC_CHEA	MYC	{}	6.17299e-05	0	0	RPL4	RPL5	RPL30	RPL32	TFRC	EHMT2	GPATCH4	HNRNPR	RPL36	RPL35	FNBP4	DDX17	RPL22	WDR75	RFX7	RPL29	RPL28	AAAS	ST13	INO80	HNRNPL	UCK2	TBL2	HNRNPF	HNRNPC	RPLP1	ADK	CTCF	C16ORF70	RRP12	TUT1	RPL12	BCLAF1	RPS2	RPS27A	SERBP1	UBAP2	MAP3K7	KPNA1	RPS8	RPS6	ATXN2L	SLC9A8	SNRPA
ZBTB7A_ENCODE	ZBTB7A	{}	6.81076e-05	0	0	POP7	ALKBH4	CAPNS1	ORAI3	VOPP1	EPB41L5	C19ORF35	RDH14	PBX2	SFXN5	JAK1	BAZ1A	GMIP	MBD2	PKN1	LIMS1	SLC27A1	FADS1	ATXN2L	SHC1	CORO1B	HSP90B1	TMEM120A	TBXAS1	RABGGTA	MSL1	PRKAA1	E2F5	LTV1	ACTB	CPNE2	ATXN7L3	SMARCC2	FLYWCH2	TRIB1	CCDC82	KCTD15	PCM1	GAA	AGTRAP	MRPS33	FAM35A	RELA	RELT
CEBPD_ENCODE	CEBPD	{}	8.813e-05	0	0	TFRC	RPL36	FNBP4	RFX1	HDHD2	ORAI3	DDIT4	NUP98	CDC42SE1	ZNF384	HNRNPF	SFXN5	RPLP1	HIST2H2AB	CTCF	HIST2H2AC	TUBA1C	FOS	TUT1	C11ORF54	LIN37	HSPA1L	C6ORF48	ZNFX1	LIMS1	PPP1CC	HMGN2	SLC39A3	RPS6	FBXO11	ATXN2L	DMTF1	SRSF7	UBR4	ABHD5	KRCC1	CNOT7	BCL6	OGT	WDR1	AMD1	ECE2	DHPS	ARNT
CREB1_ENCODE	CREB1	{}	0.000128009	0	0	TFRC	SAP30BP	ZNF26	ATRIP	ATG5	HYOU1	JOSD2	FOS	MED27	MED24	CINP	NOC4L	STX5	ZNF79	PKN2	NRD1	MAP3K7	PSKH1	FBXW9	CNPY3	FBXW2	ATXN2L	DMTF1	ZNF438	FTO	BMF	SP2	ZNF419	UFD1L	PPWD1	ZNRD1	TFIP11	LRTOMT	TRIM52	LENG8	NOP58	HNRNPA3	NECAP1	BRE	EIF3H	LTV1	CDC26	FBXO8	NEU1
MYC_ENCODE	MYC	{}	0.000152561	0	0	POP7	TFRC	PSME3	AGAP3	ATRIP	ATG5	TIPARP	CS	UCK2	RPLP1	ARHGAP1	MRPL42	TUBA1C	SNORA78	NSUN5	BAZ1A	JOSD2	TUT1	C11ORF54	NOC4L	RPS27A	UTP6	ANKIB1	PSMC4	SERBP1	CCDC6	UBAP2	ANAPC7	CNPY3	FBXW2	ATXN2L	SRSF7	THADA	BRIX1	G6PC3	OGT	NFE2L1	ECE2	MRPL4	ZNF408	ZNF644	RABGGTB	MLLT1	U2AF2
CHD1_ENCODE	CHD1	{}	0.000216198	0	0	CHIC2	RAVER1	CSPP1	RPL22	DDIT4	RPL28	CGGBP1	CDC42SE1	BCL10	S100A11	ZNF143	UCK2	ATG2A	MTMR14	RPLP1	HIST2H2AB	HIST2H2AC	TUBA1C	UPF1	BAZ1A	FOS	ASAH1	RNASEK	NKTR	PPP1CC	EIF4ENIF1	RPS8	FBXO11	CD151	SHC1	ANKRD12	IP6K1	AKIRIN1	GPR108	SEC16A	UROS	GOT2	CNOT3	TADA3	OGT	UBTF	HSP90AA1	SIGMAR1	MGRN1
SP2_ENCODE	SP2	{}	0.000352381	0	0	BBX	PSMD1	PRKACA	FNBP4	NGDN	RFX2	HDGFRP2	RFX1	LOC148413	FLII	SFXN5	ACTL6A	LIN37	C18ORF25	STX5	MBD2	NUDT21	ZNF696	RUVBL2	OSBP	TOM1	CNPY3	PEF1	SHC1	BRIX1	IP6K1	GOT2	SP2	NFE2L1	SLC25A3	AKAP8L	ZNRD1	BCAS3	RABGGTA	TRIM52	GTF3C5	MLLT1	EIF4A1	HERC3	FBXO8	TMEM194A	BTD	DHX8	INTS4
FLI1_ENCODE	FLI1	{}	0.00035305	0	0	NUP107	GLE1	CNST	C19ORF52	PSMD2	DDX18	DAPK3	ARMC7	UNC13D	GTPBP4	BIN3	AAAS	ZNF143	RPL41	ZNF384	TREML2	C6ORF89	FARSA	FERMT3	RPLP1	ARHGAP1	ABCC10	MED15	RRP12	NSUN5	GNL2	NSA2	CINP	TUT1	RNASEK	WDR24	GLYCTK	LAPTM5	ARCN1	NUDT21	RPS6	VPS33B	THOC5	SLC9A8	SNRPC	CSNK1G1	PEF1	BRIX1	BRPF1
KAT2A_ENCODE	KAT2A	{}	0.000768301	0	0	RPL4	RPL5	KDM5C	RPL32	RPL36	SNORA78	NUP214	RPS8	RPS6	RECQL	CSNK1D	TRAF7	TUT1	RPL29	SNRPA	RPL12	GBA	LIAS	HSP90B1	FADD	RPS2	AKIRIN2	ZNFX1
IRF3_ENCODE	IRF3	{}	0.000918562	0	0	TESK2	HNRNPR	PRKACA	FNBP4	NGDN	ANKHD1-EIF4EBP3	HDGFRP2	RFX1	GTPBP1	WDR81	LOC148413	NAIF1	PRDM10	KIAA0319L	ZNF143	CYLD	HNRNPC	SFXN5	ACTL6A	SIRT2	MED24	EXOC4	LIN37	STX5	ELP4	KIAA0195	UBP1	RUVBL2	OSBP	TOM1	SLC39A1	USP5	CNPY3	PGD	TOM1L2	SNRPA	SHC1	ABHD2	HSP90B1	BMF	IP6K1	GPR108	SP2	CNOT3
TAF7_ENCODE	TAF7	{}	0.00127716	0	0	RPL4	RPL5	NUP107	RPL32	TFRC	ZC3H12A	RPL36	RPL35	ANKHD1-EIF4EBP3	RPL29	RPL28	RPL41	IRF2BP2	HNRNPF	RPLP1	HIST2H2AB	HIST2H2AC	TUBA1C	SNORA78	FOS	C11ORF54	BCLAF1	RPS2	GSS	ZNF79	C6ORF48	UBAP2	PPP1CC	NRD1	HMGN2	RPS8	RPS6	DMTF1	SRSF7	THADA	BRIX1	RFXANK	PHKB	OGT	WDR1	AMD1	ECE2	RABGGTB	YDJC
PBX3_ENCODE	PBX3	{}	0.00132901	0	0	TESK2	BBX	PRKACA	NGDN	ZFYVE20	RFX2	HDGFRP2	RFX1	ORAI3	LOC148413	FLII	SFXN5	HIST2H2AB	HIST2H2AC	SMPD1	ACTL6A	C19ORF25	LIN37	HTT	STX5	MDH1	SAMD4B	SLC27A1	RUVBL2	OSBP	TOM1	PSKH1	ATXN2L	SRSF7	PEF1	FOXO1	BMF	IP6K1	SP2	OGT	NFE2L1	AKAP8L	NCK1	BCAS3	RABGGTA	GAPDH	MLLT1	HNRNPAB	EIF4A2
SIN3A_ENCODE	SIN3A	{}	0.00161426	0	0	TFRC	DNTTIP1	PSME3	DDIT4	HSPH1	RPLP1	HIST2H2AB	ARHGAP1	HIST2H2AC	TUBA1C	SNORA78	PIGA	C11ORF54	RNASEK	NOC4L	STYXL1	MDH1	SERBP1	KPNA1	FBXW9	SRSF7	ARL3	THADA	SLC38A7	BRIX1	G6PC3	OGT	ECE2	NGRN	ZNF408	TFIP11	GAPDH	NOP58	HNRNPAB	NAGK	BRE	EIF4A1	SNRPD2	TMEM194A	KIF20B	OSGEP	NEU1	TSPAN4	CTSA
SP1_ENCODE	SP1	{}	0.00162756	0	0	ZNF174	HNRNPR	RBPJ	BBX	PRKACA	NGDN	RFX2	ANKHD1-EIF4EBP3	HDGFRP2	RFX1	GTPBP1	WDR81	NUP98	LOC148413	NAIF1	KIAA0319L	ZNF143	CYLD	HNRNPC	SFXN5	AIFM1	SNORA78	ACTL6A	SIRT2	MED24	GRN	LIN37	HTT	STX5	RPS2	WWP1	ELP4	KIAA0195	UBP1	MAEA	RUVBL2	OSBP	TOM1	SLC39A1	SLC39A3	USP5	CNPY3	PGD	FBXO11
STAT3_ENCODE	STAT3	{}	0.00180567	0	0	DAPK3	RNASE4	GTPBP1	ARMC1	WDR81	DDIT4	NUP98	TMEM126B	RPL28	TIPARP	IRF2BP2	INO80	PAFAH2	ARL2BP	HIST2H2AB	ARHGAP1	MED16	HIST2H2AC	AIFM1	IKBIP	FOS	HADHB	TUT1	WDR25	RPS27A	WDR19	MBD2	ZNFX1	CCDC6	NRD1	SLC39A1	VRK3	SRSF8	SHC1	HSP90B1	ZNF668	AKIRIN2	GPR108	BCL6	ZNF419	MAFF	MAP3K11	UFD1L	DUSP19
BCLAF1_ENCODE	BCLAF1	{}	0.00190741	0	0	SLC4A1AP	NUP107	TFRC	C19ORF52	RFX1	AAAS	ATG5	C6ORF89	HIST2H2AB	HIST2H2AC	TUT1	C11ORF54	STYXL1	C11ORF49	MDH1	ZNF79	SNX14	YY1	FBXW2	DMTF1	SRSF7	INO80B	ZNF668	BRIX1	GOT2	OGT	ZNF646	UNC45A	DHPS	RABGGTB	PRCC	ZBTB45	TMEM41A	CCDC97	CCNL1	DHX8	INTS5	INTS4	RCOR3	PAK1IP1	ACADM	CAP1	COMMD3	SLTM
EGR1_ENCODE	EGR1	{}	0.00292909	0	0	TFRC	CLP1	PRKACA	REV1	RFX2	PLBD2	KIAA0319L	FAM120AOS	ZNF384	C9ORF89	ARF3	DSTYK	TUBA1A	MED10	SMPD1	SNORA78	ANXA5	RPS2	NKTR	GLYCTK	TOM1	HMGN2	PGD	THOC6	ATXN2L	SLC9A8	ERF	ARL3	PHKB	YEATS2	TADA3	GGPS1	SNRPA1	SEC22C	LENG8	ADRM1	HNRNPAB	BCKDK	DNAJA1	BRE	TPT1	KEAP1	CDC26	DENR
EGR1_CHEA	EGR1	{}	0.00313364	0	0	CHIC2	GBA2	RPS6KA3	CLP1	EPHB1	ACTN4	TRIM13	TRIM11	ATP5I	BCL10	LARP1	CTRL	HNRNPF	ECHDC3	SERPINA1	ADK	PCM1	SMPD1	TNFRSF12A	ITPK1	ITFG3	HADHB	CSTB	RELB	RELT	HSPA1L	FAH	YIF1B	RORC	UBP1	EDC3	RAB43	DMTF1	RTN2	SDCBP	BMF	LONRF3	MYD88	DYRK2	PRKCSH	PINX1	CHD1	GGPS1	PLAUR
SRF_ENCODE	SRF	{}	0.00437091	0	0	RNH1	RPL32	ACTB	RPL22	DAPK3	ZFYVE20	PFN1	BCL10	ZNHIT3	INO80	ARHGAP1	CAP1	FOS	MED27	NOC4L	FLNA	PEX13	PEX14	RAB11B	PDCL3	PRPF31	PLOD1	EEF1B2	FBXW9	CTNNBIP1	MUL1	CCNB1IP1	BCL2L12	CNN2	GRK6	ZNF548	TADA3	MAP3K11	WDR1	PINX1	MRPL4	VPS72	ZNF408	IDH3B	ZNF644	VPS13D	SNRPA1	FAM60A	AURKA
ZKSCAN1_ENCODE	ZKSCAN1	{}	0.00512355	0	0	ZNF282	HPCAL1	TSC2	PSME1	HIGD1A	NTHL1	UBE2F	ARHGAP27	AKAP8L	CAPZB	SLC22A18	TNFAIP8L2	ANXA2	H2AFY	ITPK1	GAB2	CKAP4	ALDOA	TKT	GTF3C5	SH3BP1	MKNK1	ASB6	OCIAD2	SCLY
ZNF384_ENCODE	ZNF384	{}	0.00529978	0	0	ALKBH4	CAPNS1	WDR75	FRS2	NUP98	PLBD2	PRR13	CREBBP	RPL41	ZNF384	ST13	INO80	HNRNPL	FAM111A	AVL9	TMEM180	ADK	ABCC10	MRPL32	TRIM8	TUBA1C	TUBA1A	NKRF	ANXA2	PGAM1	NCOR2	KAT2B	FLNA	SAMD4B	WWP1	ABI1	LAMP2	TLE3	FBXW9	CNPY3	PGD	DMTF1	SLC9A8	ZNF438	ARL3	GPR85	ACAT1	AKIRIN2	GOT2
STAT5A_ENCODE	STAT5A	{}	0.00629988	0	0	NUP107	RFX1	DDIT4	HIST1H3J	HIST1H4H	HIST1H4C	HIST2H2AB	MED15	HIST2H2AC	HINT3	QSOX1	WDR25	CD59	MIB2	C6ORF48	SIPA1	TOMM6	TXN2	TATDN3	NRD1	C1RL	SLC39A3	PGD	EHBP1L1	HIST1H2BD	BRIX1	RHBDD1	PCIF1	BCL6	TRAF6	DNAJC9	GNB1L	POLDIP3	HIST1H2BK	DDX23	NSL1	STRN3	MAPK1	POLM	MAPK14	GLB1
KLF4_CHEA	KLF4	{}	0.00731851	0	0	ZC3H12A	SLC5A6	ORAI3	MYNN	EPB41L5	UCK2	C6ORF89	NANOG	ARHGAP1	CTCF	TUBA1C	TSPO	RIPK3	FOS	CLPTM1	CRBN	UBE2D3	BMF	NAE1	ZNF655	OGT	SLC25A1	ZNF408	DHPS	GAPDH	EIF4H	MBOAT7	PTPN6	EIF4A2	EIF4A1	TMEM41B	ACTB	TRIM25	TRIM27	CCNL1	PPP1R10	PAK1IP1	SDF4	KIF1B	ACADM	NDEL1	STK40	SERTAD2	GIT2
NELFE_ENCODE	NELFE	{}	0.0103535	0	0	EIF4A2	TFRC	ACTB	RPS16	ZC3H12A	TRIM25	DDIT4	LRPAP1	SNHG1	RPL41	SNHG6	SNHG5	HIST1H4C	RPLP1	HIST2H2AB	HIST2H2AC	TUBA1C	SNORA78	TPI1	FOS	RPL12	BCLAF1	RPS2	ZNFX1	RPL10A	RPS6	SRSF7	DDX5	SDCBP	UBC	PACSIN2	AMD1	TRAF7	GAPDH	POLDIP3	HIST1H2BK	POLR2A	HN1	HNRNPAB	SNORD61
ERG_CHEA	ERG	{}	0.0121167	0	0	UBP1	EIF4ENIF1	FRAT1	RAB2A	RPL22	KCTD2	UQCRC1	S100A4	NDRG1	CEP192	NDUFV3	PHF12	RAB27A	RBM25	MRPL33	SDF4	TTC37	GNL2	DNAJC8	TKT	PNKP	DNAJB6	SERTAD2	RALY	ZNF341	TTLL4	TBKBP1
IRF1_ENCODE	IRF1	{}	0.0152165	0	0	GPATCH3	RPS12	RFX1	HDHD2	XRN1	PSME1	STAT5A	SNHG1	PAFAH2	MSRA	FAM111A	HIST1H4H	OGFR	FKBP15	MED15	MRPL32	LRRCC1	WDR25	SLC43A3	FAH	ZNFX1	ARID4B	LIG3	SHC1	ZNF668	TNFRSF14	SP2	UFD1L	CASP8	ZNF646	GGPS1	DHPS	TNFRSF1B	CREB1	RNF31	TSEN34	SLC3A2	RALY	IDH3G	MBOAT7	USF1	DNAJA1	RBM43
YY1_CHEA	YY1	{}	0.0162809	0	0	RPL4	GPATCH4	GPATCH3	PSMD1	FNBP4	DAXX	NGDN	UQCRC1	MYNN	ZNHIT3	KIAA0319L	ZNF143	FARSA	MTMR10	PPP1R10	CCDC124	TMEM180	PEPD	SDF4	PRMT7	CAMLG	SIRT2	GBA	DEDD	MTX3	RPA2	KIAA0195	DPAGT1	SNRNP35	INO80B	CCDC25	BRIX1	MAP2K5	ZBTB17	PCIF1	DIAPH1	TAB1	MYD88	NFE2L1	YWHAE	KDM5C	PRKCSH	NAGPA	USE1
GATA1_CHEA	GATA1	{}	0.0175845	0	0	SPI1	TFRC	HPCAL1	RFX2	BCR	DDIT4	FAR2	MTMR3	UCK2	SFXN5	FOS	PRAM1	ANO10	FBXO11	FOXO1	SNN	TXNDC2	ZBTB16	STK24	TBXAS1	MYD88	CAPZB	BCAS3	VPS13D	ARNT	SEC22C	FURIN	TSPAN32	LRRC8B	ACTB	CRISPLD2	RIN3	RAC2	NDEL1	CAP1	SLC32A1	SLC43A3	RXRA	MAP3K3	DOK2	EHBP1L1	TBC1D24	KIF3B	PACSIN2
SIX5_ENCODE	SIX5	{}	0.0183384	0	0	NUP107	ALKBH4	PSMD2	SETMAR	RFX1	ZNF277	ZNF26	HSPH1	RDH14	SFXN5	MED15	MRPL32	MRPL42	JOSD2	MED27	SIRT2	MED24	ZNF234	LIN37	RABAC1	RPS27A	MDH1	ZNF79	TMEM59	TTLL4	PSMC4	SERBP1	UBAP2	FTO	INO80B	HSP90B1	SLC38A7	TMEM11	ZNF419	UFD1L	ACP6	LRTOMT	PPP1R12B	PPP1R12C	MGRN1	PRCC	KCTD21	AHCYL2	CDC26
CTCF_ENCODE	CTCF	{}	0.0237665	0	0	POP7	BCR	DDIT4	NLRX1	PIP5K1C	TIPARP	TP53I11	CRBN	CCDC6	FADS1	FBXO11	NAE1	AKAP8L	UNC45A	RABGGTA	PRKAA1	MLLT1	U2AF2	PINK1	ACTB	CCDC97	CPNE2	SMARCC2	TRIB1	TRIB2	TBC1D9B	DHX8	NKAIN2	NEU1	RAB27A	IFFO1	NOL11	GAA	PITPNM1	MRPS33	RELT	ETS2	FAM198B	TMOD4	EHBP1L1	TBC1D14	PINX1	PITPNC1	TCHP
NR2C2_ENCODE	NR2C2	{}	0.0255694	0	0	NUP107	RPS14	RPL35	RPL22	ZFYVE20	DHX8	ATP5I	ZNHIT3	KIAA0319L	INO80	RPS25	DUS1L	MRPS10	MRPL33	SCNM1	AIDA	SF3B4	ANKIB1	MCRS1	PEX13	PEX14	PHF5A	PMPCB	BANF1	ZGPAT	PGD	PRPF6	CSNK1G1	INO80B	DPP9	TBC1D14	PHF12	CWC15	TBXAS1	ACBD3	MAP3K11	MRPL4	VPS72	TTC37	VPS13D	RPS3A	GORASP1	ZNF513	SNRPA1
TCF3_ENCODE	TCF3	{}	0.0279828	0	0	CTAGE5	DDIT4	TIPARP	TBL2	TUBA1C	SH3BGRL3	CDC42EP3	UBE2D3	YY1	SH3GLB1	NFE2L1	NCK1	HSP90AA1	TNFRSF1B	PBXIP1	LRRC8B	SMAP2	SPG21	EIF4A2	ACTB	CCNL1	TRIB1	MICAL1	TSPAN4	ZBED4	IQSEC1	GRB2	RCOR3	CD63	RELA	SERTAD1	FKBP1A	ZGPAT	DNAJB12	DNAJB14	DDX5	PACSIN2	PCIF1	ATP2A2	GET4	RALA	AGPAT3	GNG5	RALY
ZBTB33_ENCODE	ZBTB33	{}	0.0281878	0	0	RPL4	CHIC2	POP7	TFRC	GPATCH3	RBPJ	CLP1	PSMD2	ANKFY1	HSPH1	PRDX4	HMOX2	NFATC3	INO80	C6ORF89	ARF3	HIST2H2AB	ABCC10	HIST2H2AC	NKRF	SNORA78	JOSD2	C11ORF54	LIN37	RPL12	STYXL1	PPP1R2	BCLAF1	CLPTM1	RPS2	NKTR	ZNF341	PHF5A	SERBP1	ABI1	RPL10A	YY1	MAP3K7	RPS6	SNRPC	FTO	THADA	CHERP	TMEM11
RFX5_ENCODE	RFX5	{}	0.0298343	0	0	RBPJ	NGDN	QTRTD1	GTPBP1	ARMC1	WDR81	DDIT4	NUP98	VPS26B	PRDM10	FAM111A	EHD4	TUBA1A	ANXA6	TSPO	ZNF365	ACTL6A	UBN1	CDKN2D	ELP4	UBP1	OSBP	PIM2	DYRK1B	CNPY3	TPST1	SNRPA	GLYR1	THADA	IP6K2	BTN2A1	NFKB2	CNOT3	CEP164	AMD1	PPWD1	HMGCS1	ARNT	LRTOMT	VPS53	HNRNPA3	MBOAT7	RNF26	PNRC2
NFIC_ENCODE	NFIC	{}	0.0329481	0	0	RPS14	TRIM25	WDR81	TWF2	PRDM10	TSPAN4	ZBED5	FAM120AOS	CTSA	STK11IP	TIPARP	CS	FERMT3	SLC44A1	ARPC1B	OGG1	HIST2H2AB	N4BP2L2	HIST2H2AC	TSC22D4	FOS	TANK	RELA	SERTAD2	FAM184A	ZNFX1	HNRNPA2B1	PKN2	EFTUD2	HCFC1R1	USP5	THOC6	HIST1H2BD	ACAT1	BMF	MGEA5	FANCL	CBX3	GNB1L	GAPDH	STRN3	REPIN1	TRA2B
CEBPB_ENCODE	CEBPB	{}	0.0494617	0	0	EIF4A1	ACTB	NRD1	COTL1	CCNL1	SLPI	DDIT4	TRIB1	PRR13	CDC42SE1	KLHL12	UBE2F	BCL6	HNRNPF	OGT	TNFRSF1A	HNRNPH1	RHOQ	STK40	UGP2	ABCF2	SH2B2	HNRNPA3	LTBR
[truncated: 483 more columns]
