# Supplementary material for: Integrated multi-omics analysis of Alzheimer’s disease shows molecular signatures associated with disease progression and potential therapeutic targets
Source: Sci Rep. 2023 Mar 6;13:3695. doi: 10.1038/s41598-023-30892-6 (PMC9986671; doi:10.1038/s41598-023-30892-6)
Supplement: Supplementary file 4 — Supplementary Information 4. [file 41598_2023_30892_MOESM4_ESM.xlsx]

## Sheet: Details
Integrated multi-omics analysis of Alzheimer’s disease shows molecular signature associated with disease progression and potential therapeutic targets
Pradeep Kodam1, Sai Swaroop. R2, Sai Sanwid Pradhan2, Venketesh Sivaramakrishnan2*, Ramakrishna Vadrevu1*
1Department of Biological Sciences, Birla Institute of Technology and Science Pilani, Hyderabad Campus, Jawahar Nagar, Hyderabad, 500078 Telangana, India
2Disease Biology Lab, Department of Biosciences, Sri Sathya Sai Institute of Higher Learning, Prasanthi Nilayam, Anantapur, 515134 Andhra Pradesh, India
*Corresponding author
* Venketesh Sivaramakrishnan: s.venketesh@gmail.com
* Ramakrishna Vadrevu: vrk@hyderabad.bits-pilani.ac.in
Keywords: Alzheimer’s disease, Integrated multi-omics, Vitamin-cofactor analysis, mice model, neurodegenerative disease.
Supplementary-4 : Kinase analysis of transcriptomic datasets using X2k

## Sheet: GSE5281
name	pvalue
CDK1	2.27e-20
CSNK2A1	9.18e-20
MAPK14	7.17e-19
CDK4	2.51e-16
MAPK1	6.39e-15
CK2ALPHA	9.31e-14
CDK2	2.31e-13
CDC2	1.58e-12
AKT1	9.6e-12
GSK3B	8.88e-11
ATM	2.47e-10
DNAPK	5.81e-10
PRKDC	6.96e-10
ERK1	2.83e-09
MAPK3	5.22e-09
CSNK2A2	7.44e-09
RPS6KA3	1.91e-08
ERK2	2.01e-08
MAPK8	1.13e-07
ATR	3.28e-07
JNK1	3.28e-07
ABL1	4.26e-07
GSK3BETA	1.36322e-06
PKBALPHA	3.81159e-06
JNK2	5.15847e-06
PRKCA	1.8044e-05
RSK3	4.10086e-05
RAF1	5.39201e-05
CDK5	6.93332e-05
HIPK2	7.38808e-05
GSK-3-B	7.48535e-05
CDK6	8.47228e-05
CDK3	0.000107253
MAP3K8	0.000137428
CK2-A	0.000157141
PRKD1	0.000229435
CDK7	0.00025842
RPS6KA5	0.000289284
PRKACA	0.000323317
RPS6KA1	0.000343081
PRKCZ	0.000403077
MAPK9	0.00054653
SRC	0.000558697
GSK3A	0.000585168
GSK3ALPHA	0.000627699
JAK2	0.000672381
PIM1	0.000719274
PRKCB	0.000804893
MAPK10	0.000819932
RPS6KA4	0.000916317
IKK-A	0.00104534
CHEK1	0.00105276
LYN	0.00106144
CSNK1E	0.00118127
CK2A2	0.00125079
MAP2K1	0.00211096
TGFBR2	0.00211096
PAK2	0.00254742
RET	0.00289669
CAMKIV	0.00321017
PLK3	0.00333173
PRKCD	0.00421727
BRD2	0.00438542
MAP2K3	0.00577379
PKCTHETA	0.00677316
PKAALPHA	0.00981145
CAMKIIALPHA	0.0103608
MAPK11	0.0122943
TLK1	0.0127018
MAP4K4	0.0127018
EGFR	0.0128149
IKKALPHA	0.013743
PRKAB1	0.0143483
RAD17	0.0143483
CDKN1B	0.0143483
FOXO3	0.0143483
TRIM33	0.0143483
HASPIN	0.0143483
PCNA	0.0143483
CCND1	0.0143483
TGM2	0.0143483
WRNIP1	0.0143483
LYK5	0.0143483
PIKFYVE	0.0143483
PBK	0.0148201
EPHB3	0.0159324
EPHA8	0.0159324
VRK1	0.0170794
RPS6KA2	0.0170794
MOK	0.0170794
MELK	0.0182606
TNK2	0.0194755
CDK8	0.0194755
LKB1	0.0207235
CAMK4	0.0207235
STK3	0.0207235
CSNK1A1	0.0223631
PKCEPSILON	0.0223631
AURORAA	0.0230651
CHUK	0.0245049
MAPK12	0.0252428
CK1ALPHA	0.0259925
AURKB	0.0266429
CDK9	0.0274421
MAP3K20	0.0284941
PKG1CGKI	0.0303436
DYRK2	0.0349128
NPM/ALK	0.0354921
PRKAA2	0.0364919
MAP2K2	0.0380981
ABL2	0.0380981
PKR	0.0397312
CAM-KIV	0.0424405
PKCIOTA	0.0430756
PRKAA1	0.043475
IKKBETA	0.0465217
PKBBETA	0.0482818
CHK2	0.0493396
PDHK2	0.0493396
NIK	0.0493396
HSPB8	0.0493396
MTOR	0.0496253

## Sheet: GSE36980
name	pvalue	zscore	combinedScore	enrichedSubstrates
CDK4	1.57883e-19	0	0	RB1	ATF2	CCND1	MYC	SKP2	MAX	SMAD2	JUN	SMAD3	CDK4	SP1	CDK2	BRCA1	SUMO1	UBTF	RBL2	RBL1	CEBPA	CEBPB	CDKN2A	PPP1CA
CK2ALPHA	2.95166e-17	0	0	ATF1	RB1	ATF2	MYC	AKT1	SUB1	CSNK2B	JUN	SMARCA4	RCOR1	BRCA1	RELA	NPM1	YY1	MAX	SP1	SUMO1	UBTF	EED	HDAC4	HDAC2	RBBP4	TAF1
CSNK2A1	2.97486e-17	0	0	ATF1	ATF2	AKT1	DAXX	CSNK2A1	JUN	EZH2	YY1	MAX	SUMO1	CSNK2B	XRCC5	SMARCA4	BRCA1	RELA	NPM1	PPP1CA	CCND1	TFAP2A	CREB1	RB1	MYC	JUNB	JUND	PLK1	TERF2	CDKN2A	ABL1	CDK4	CDK2	UBTF	CEBPB	HDAC2	RBBP4	ATR	GABPA	PRMT1	SMAD4	SMAD3	RBL2	RBL1	LEF1	MAPK1
MAPK14	8.9605e-17	0	0	ATF2	AKT1	JUN	EZH2	YY1	SP1	SP3	NFE2L2	CSNK2B	SMARCA4	BRCA1	RELA	NPM1	CCND1	RB1	MYC	JUNB	JUND	PLK1	TERF2	CDKN2A	CDK4	CDK2	CEBPA	CEBPB	RBBP4	KAT5	SKP2	HIST1H3A	ATR	SMAD4	SMAD3	RBL2	LEF1	MAPK1
MAPK1	1.21425e-16	0	0	RB1	ATF2	MYC	AKT1	JUNB	CSNK2A1	JUN	JUND	EZH2	GLI2	TERF2	CDKN2A	ABL1	CDK4	SP1	CDK2	SP3	UBTF	CEBPA	CEBPB	SKP2	HIST1H3A	BRCA1	RELA	CCND1	SMAD2	SMAD1	SMAD4	SMAD3	RBL2	MAPK1
CDK1	6.97641e-15	0	0	ATF2	CSNK2A1	JUN	EZH2	NRF1	SP1	SP3	NFE2L2	CSNK2B	XRCC5	SMARCA4	BRCA1	RELA	NPM1	PPP1CA	CCND1	CREB1	REST	TAF1	RB1	MYC	JUNB	JUND	PLK1	CDKN2A	ABL1	CDK4	CDK2	CEBPA	CEBPB	HDAC2	RBBP4	KAT5	SKP2	ATM	ATR	SMAD4	SMAD3	RBL2	RBL1	MAPK1	MAPK3
CDK2	1.6962e-13	0	0	ATF2	JUN	SP1	SP3	CSNK2B	SMARCA4	TFAP2A	REST	PLK1	TERF2	CDKN2A	UBTF	CEBPB	HDAC2	KAT5	GABPA	POU2F1	RBL2	RBL1	MAPK1	DAXX	EZH2	YY1	NFE2L2	SUMO1	XRCC5	RCOR1	BRCA1	NPM1	PPP1CA	CCND1	TAF4	TAF1	RB1	MYC	JUNB	JUND	PAX6	ABL1	CDK4	CDK2	RBBP4	SKP2	ATR	PRMT1	SMAD2
DNAPK	2.66137e-12	0	0	KAT5	AKT1	SUB1	ABL1	SMAD2	JUN	SMAD4	POU2F1	XRCC5	SP1	ATM	BRCA1	LEF1	RELA
ERK2	1.93136e-11	0	0	RB1	ATF2	MYC	JUNB	SMAD2	SMAD1	JUN	SMAD4	JUND	SMAD3	SP1	UBTF	HDAC4	CEBPB	RELA
ERK1	3.75263e-11	0	0	ATF2	KAT5	MYC	JUNB	SMAD2	SMAD1	JUN	SMAD4	JUND	SMAD3	SP1	UBTF	HDAC4	CEBPB	RELA
GSK3B	5.63898e-11	0	0	ATF2	JUN	MECP2	SP1	SP3	CSNK2B	SMARCA4	RELA	REST	PLK1	CDKN2A	HDAC4	CEBPA	CEBPB	KAT5	RBL2	RBL1	LEF1	MAPK1	DAXX	EZH2	NFE2L2	BRCA1	NPM1	CCND1	CREB1	TAF1	RB1	MYC	JUNB	JUND	ABL1	CDK4	CDK2	RBBP4	SKP2	ATR	SMAD2	SMAD1	SMAD4	SMAD3
ATM	1.01949e-10	0	0	RB1	ATF2	KAT5	DAXX	SMARCA4	ATM	EZH2	BRCA1	TERF2	ABL1	SMAD1	CDK4	SP1	CDK2	RBL2	CREB1	RBL1
CDC2	1.12523e-10	0	0	RB1	KAT5	MYC	SKP2	CSNK2A1	JUN	PLK1	ATM	ATR	EZH2	BRCA1	RELA	NPM1	CCND1	ABL1	UBTF	RBL2	RBL1
MAPK3	3.92804e-10	0	0	ATF2	MYC	AKT1	JUNB	JUN	JUND	CCND1	ABL1	SMAD2	SMAD4	SMAD3	SP1	CDK2	SP3	UBTF	CEBPA	CEBPB	MAPK3
AKT1	6.40951e-10	0	0	MYC	AKT1	JUNB	CSNK2A1	HIST1H3A	JUN	EZH2	BRCA1	GLI2	CDKN2A	PPP1CA	ABL1	SMAD4	SMAD3	SP1	CDK2	CREB1	MAPK1
HIPK2	6.7272e-10	0	0	ATF1	MYC	CTBP1	SMAD2	SMAD1	SMAD3	MECP2	SUMO1	PAX6	CREB1	HDAC4	CEBPB	RELA
JNK2	1.48686e-09	0	0	RB1	ATF2	RELA	GLI2	MYC	SMAD2	JUN	JUND
PRKDC	8.83235e-09	0	0	MYC	AKT1	SKP2	JUNB	JUND	POU2F1	XRCC5	CDK4	ATM	BRCA1	RELA
JNK1	1.3055e-08	0	0	ATF2	GLI2	MYC	JUNB	RELA	SMAD2	JUN	JUND	SMAD3	SP1
MAPK8	2.91794e-08	0	0	ATF2	MYC	JUNB	CTBP1	JUN	JUND	CDKN2A	CCND1	TFAP2A	CDK4	SP1	NFE2L2	RBL2	MAPK1
RPS6KA3	6.22442e-08	0	0	MYC	JUNB	CSNK2B	HIST1H3A	JUN	JUND	PLK1	KAT2B	CDKN2A	CCND1	SMAD3	CDK4	RBL2	CREB1	MAPK3
CSNK2A2	8.96755e-08	0	0	CCND1	MYC	JUNB	CSNK2B	JUN	JUND	CDK4	CDK2	BRCA1	PRMT1	NPM1
GSK3BETA	1.33832e-07	0	0	CCND1	MYC	AKT1	SMAD1	JUN	SMAD3	GLI2	RBL2	CREB1	CEBPB	LEF1
ABL1	4.78494e-07	0	0	RB1	CCND1	KAT5	MYC	JUNB	ABL1	JUN	PLK1	ATR	CEBPB	HDAC2
ATR	2.39563e-06	0	0	DAXX	ABL1	SP1	ATM	ATR	BRCA1	CREB1	NPM1	CDKN2A
PKBALPHA	5.02126e-06	0	0	MYC	AKT1	SKP2	CTBP1	EZH2	BRCA1	RELA	NPM1	SMAD2	SMAD3	CREB1
CDK6	1.19547e-05	0	0	RB1	CEBPA	NPM1	RBL2	CDK4
RAF1	3.31147e-05	0	0	RB1	MYC	AKT1	JUNB	PRKG1	RBL2	MAPK1	MAPK3
CAM-KIV	3.8487e-05	0	0	HDAC4	HDAC5	CREB1
MAP3K8	4.00115e-05	0	0	CREB1	ABL1	MAPK1	MAPK3	NPM1	PLK1
PRKD1	7.33548e-05	0	0	AKT1	CREB1	HDAC5	ABL1	TFAP2A	JUN
RSK3	8.14044e-05	0	0	CREB1	MAPK1	MAPK3
CDK7	8.44358e-05	0	0	BRCA1	UBTF	SMAD1	POU2F1	CDK4	CDK2
PAK2	9.04556e-05	0	0	MYC	HDAC5	ABL1	SMAD2	JUN	HIST1H4A
MAP2K3	0.00010789	0	0	MAPK3	SMAD2	SMAD1	SMAD4	SMAD3
GSK3A	0.000128967	0	0	CCND1	MYC	AKT1	CEBPA	CEBPB
PRKCZ	0.000142819	0	0	AKT1	PIAS4	RELA	MAPK1	MAPK3	SP1
GSK-3-B	0.000182879	0	0	CEBPB	RELA	CCND1	MYC
PRKCA	0.000185517	0	0	ATF2	AKT1	JUN	NFE2L2	RELA	CCND1	RB1	MYC	JUNB	JUND	CDKN2A	ABL1	CDK4	PRKG1	CEBPB	HIST1H3A	ATM	SMAD3	RBL2	MAPK1
CAMKIV	0.000190261	0	0	HDAC4	CREB1	RELA
MAPK9	0.000204676	0	0	ATF2	CCND1	MYC	JUNB	JUN	CDK4
CDK3	0.000260884	0	0	ATF1	RB1	JUN	CDK2
CDK5	0.000352321	0	0	RB1	MYC	ABL1	ATM	NFE2L2	BRCA1	HDAC5	PPP1CA
CK2-A	0.000460461	0	0	AKT1	HDAC2	MAX	RELA	JUN
TGFBR2	0.000627875	0	0	MYC	SMAD2	SMAD3	PPP1CA	SP1
PRKCB	0.000675418	0	0	ATF2	AKT1	JUNB	HIST1H3A	JUN	JUND	BRCA1	CCND1
RPS6KA5	0.000693435	0	0	ATF1	RELA	HIST1H3A	CREB1
CHEK1	0.00090956	0	0	RB1	MYC	SKP2	CSNK2B	HIST1H3A	PLK1	EZH2	BRCA1
RPS6KA1	0.000985686	0	0	CREB1	CEBPB	MAPK1	MAPK3	JUN
SRC	0.00121288	0	0	RB1	MYC	AKT1	JUNB	JUN	PLK1	ABL1	CDK4	CEBPB	CCND1	SMAD3	MAPK1
GSK3ALPHA	0.00148288	0	0	CCND1	MYC	AKT1	JUN
JAK2	0.00158613	0	0	HIST1H3A	MAPK1	MAPK3	EZH2
IKK-A	0.00164556	0	0	CCND1	RELA
PIM1	0.00169429	0	0	MYC	SKP2	RELA	HIST1H3A
RPS6KA4	0.00177682	0	0	RELA	HIST1H3A	CREB1
MAPK10	0.0019258	0	0	MYC	JUNB	JUN	CDKN2A
VRK1	0.0021911	0	0	ATF2	HIST1H3A	JUN
MOK	0.0021911	0	0	GLI2	MYC	JUN
PRKCD	0.0022787	0	0	HIST1H3A	JUN	NFE2L2	HDAC5	MAPK1	MAPK3
MELK	0.00241886	0	0	SMAD2	SMAD4	SMAD3
CDK8	0.00266076	0	0	HIST1H3A	SMAD1	SMAD3
CSNK1E	0.00275048	0	0	CCND1	MYC	CDKN2A	SMARCA4
PKD1	0.00275048	0	0	HDAC4	HDAC5	ABL1	JUN
CK2A2	0.00290814	0	0	MYC	HDAC2	RELA	JUN
UHMK1	0.0029171	0	0	SMAD2	SMAD1	SMAD4
CAMK4	0.0029171	0	0	HDAC5	RELA	CREB1
AURKB	0.00314696	0	0	RB1	YY1	HIST1H3A	PLK1	ATM	HDAC5
PRKAA1	0.00321255	0	0	RB1	CTBP1	POU2F1	NFE2L2	HDAC5
LYN	0.00345021	0	0	YY1	CCND1	MYC	CSNK2A1	ABL1	CDK4
CDK9	0.00442454	0	0	RB1	SMAD1	SMAD3
MAP2K1	0.00483783	0	0	CCND1	MYC	MAPK1	MAPK3
PAK1	0.00498221	0	0	CCND1	AKT1	CTBP1	HIST1H3A	PLK1
PKG1CGKI	0.00513741	0	0	PRKG1	CREB1	SP1
RET	0.00551827	0	0	AKT1	MAPK1	MAPK3
PLK3	0.00632984	0	0	ATF2	JUN	NPM1
DYRK2	0.00632984	0	0	GLI2	MYC	JUN
BRD2	0.00684454	0	0	RB1	RBL2
AURORAA	0.00748423	0	0	BRCA1	CCND1	AKT1	PLK1
CHUK	0.00810831	0	0	CCND1	MYC	BTRC	RELA
MAPK12	0.00843279	0	0	ATF2	CCND1	ABL1	JUN
ACTR2B	0.00892105	0	0	SMAD2	SMAD3
CHEK2	0.011427	0	0	RB1	BRCA1	PLK1
PRKACA	0.0124698	0	0	JUN	RELA	CCND1	TFAP2A	CREB1	RB1	MYC	JUNB	CDKN2A	ABL1	HDAC5	CEBPB	ATR	SMAD4	SMAD3	RBL2	MAPK1
PKCTHETA	0.0126617	0	0	AKT1	MAPK1	MAPK3
MAP3K7	0.0134467	0	0	SMAD3	HIST1H4A	HDAC4	HDAC5
PKMYT1	0.0165837	0	0	PLK1	SMARCA4
PRKAB1	0.0180088	0	0	POU2F1
RAD17	0.0180088	0	0	ATR
CDKN1B	0.0180088	0	0	CDK2
FOXO3	0.0180088	0	0	AKT1
TRIM33	0.0180088	0	0	SMAD4
HASPIN	0.0180088	0	0	HIST1H3A
PCNA	0.0180088	0	0	CDK2
CCND1	0.0180088	0	0	CDK4
TGM2	0.0180088	0	0	HIST1H3A
BORA	0.0180088	0	0	PLK1
WRNIP1	0.0180088	0	0	ATR
LYK5	0.0180088	0	0	SMAD4
PIKFYVE	0.0180088	0	0	AKT1
CAMKIIALPHA	0.0191368	0	0	ATF1	CREB1	CEBPB
HIPK1	0.0195856	0	0	DAXX	MECP2
TLK1	0.0195856	0	0	HIST1H3A	ATM
MAP4K4	0.0195856	0	0	SMARCA4	ABL1
IKKALPHA	0.0211657	0	0	RELA	AKT1
PKAALPHA	0.0212122	0	0	ATF1	POU2F1	CREB1	RELA
PBK	0.022797	0	0	HIST1H3A	JUN
EPHB3	0.0244786	0	0	ABL1	SMARCA4
EPHA8	0.0244786	0	0	ABL1	SMARCA4
MAPKAPK2	0.0252274	0	0	AKT1	CREB1	PLK1
RPS6KA2	0.0262095	0	0	MAPK3	CREB1
MAPK11	0.0262837	0	0	ATF2	ABL1	JUN	CEBPB
CAMK2A	0.0290709	0	0	CCND1	MYC	SMAD2	HDAC5
TNK2	0.029815	0	0	AKT1	HIST1H4A
EGFR	0.0312798	0	0	CCND1	JUNB	HIST1H3A	JUN	ATM
DYRK1B	0.0316877	0	0	HDAC5	CCND1
STK3	0.0316877	0	0	HIST1H3A	ABL1
CAMK2D	0.0336058	0	0	HDAC4	SMAD4
AURORAB	0.0355323	0	0	RB1	NPM1	PLK1
PKN1	0.0355682	0	0	HDAC5	HIST1H3A
MAP3K20	0.0356976	0	0	HIST1H3A
PLK2	0.0375741	0	0	NPM1	PLK1
PRKCE	0.0389878	0	0	ATF2	CREB1	MAPK3
IKBKE	0.0389878	0	0	AKT1	BTRC	RELA
BMPR1B	0.0396225	0	0	SMAD2	SMAD1
CSNK1A1	0.0401765	0	0	ATF1	CREB1	RELA
PKCEPSILON	0.0401765	0	0	MAPK1	MAPK3	SP1
AURKA	0.0426088	0	0	BRCA1	HIST1H3A	PLK1
CK1ALPHA	0.0463934	0	0	RB1	JUN	ATM
[truncated: 2 more columns]

## Sheet: GSE44770
name	pvalue	zscore	combinedScore	enrichedSubstrates
MAPK3	6.77466e-16	0	0	SPIB	AKT1	MED1	RUNX1	AR	GATA1	JUN	FOS	VAV1	TAL1	STAT3	ETS1	CCND1	FBXW7	CREM	SMAD3	SP1	CDK1	GSK3B	UBTF	CEBPA	CEBPB	MAPK8	PML	STUB1
CSNK2A1	8.26982e-16	0	0	SPI1	AKT1	DAXX	CSNK2A1	AR	JUN	EZH2	FOS	SIRT1	STAT3	YY1	CREM	SUMO1	GADD45GIP1	STUB1	SMARCC1	SMARCA4	RELA	PPP1CA	CCND1	CCNE1	GSK3B	CREB1	RB1	MED1	WDR77	NCOR2	NCOR1	USP7	TLE1	CDK1	SIN3A	UBTF	CEBPB	HDAC2	HDAC3	RBBP4	PML	RUNX1	PRMT1	SUZ12	SMAD3	NONO	MAPK1
CK2ALPHA	4.49592e-15	0	0	RB1	SPI1	SPIB	AKT1	JUN	SMARCA4	NCOR2	RELA	YY1	TLE1	CREM	SP1	CDK1	SUMO1	SIN3A	UBTF	HDAC4	HDAC2	HDAC3	RBBP4	PML	TAF1
CDK1	4.7286e-15	0	0	CSNK2A1	AR	GATA2	JUN	EZH2	FOS	SIRT1	STAT3	CREM	SP1	NFE2L2	STUB1	SMARCC1	SMARCA4	YAP1	RELA	PPP1CA	CCND1	CCNE1	GSK3B	CREB1	REST	TAF1	RB1	MED1	WDR77	NCOR2	NCOR1	RARA	USP7	CDK1	SIN3A	CEBPA	CEBPB	HDAC2	RBBP4	PML	KAT5	RUNX1	ZFPM1	SUZ12	SMAD3	NONO	MAPK8	MAPK1
MAPK1	2.16984e-13	0	0	RB1	AKT1	MED1	CSNK2A1	AR	GATA1	JUN	EZH2	FOS	NCOR2	STAT3	TLE1	FBXW7	SP1	CDK1	UBTF	CEBPA	CEBPB	PML	RUNX1	RELA	ETS1	CCND1	CCNE1	SMAD3	GSK3B	GSK3A	MAPK8	MAPK1
ERK1	1.42937e-12	0	0	ETS1	SPIB	KAT5	AR	GATA1	JUN	SMAD3	SP1	UBTF	FOS	NCOR2	TAL1	HDAC4	CEBPB	RELA	MAPK8	STAT3
HIPK2	1.60572e-12	0	0	TLE1	RUNX1	AR	GATA1	SMAD3	SIAH2	SUMO1	SIN3A	SIRT1	CREB1	NCOR1	HDAC4	CEBPB	RELA	MAPK8	PML
MAPK14	7.80549e-12	0	0	AKT1	AR	JUN	EZH2	FOS	STAT3	YY1	SP1	NFE2L2	SMARCA4	RELA	CCND1	CCNE1	GSK3B	RB1	NCOR2	NCOR1	TLE1	CDK1	SIN3A	CEBPA	CEBPB	RBBP4	KAT5	RUNX1	SIAH2	VAV1	SUZ12	SMAD3	MAPK8	MAPK1
AKT1	9.41945e-12	0	0	AKT1	CSNK2A1	AR	GATA2	GATA1	JUN	EZH2	FOS	NCOR1	TAL1	RARA	YAP1	STAT3	PPP1CA	SKI	SMAD3	SP1	GSK3B	GSK3A	CREB1	MAPK1
CDK2	7.55948e-10	0	0	JUN	FOS	DDB2	SP1	SMARCC1	SMARCA4	RNF4	REST	WDR77	NCOR2	USP7	TLE1	UBTF	CEBPB	HDAC2	PML	KAT5	NONO	MAPK8	MAPK1	DAXX	AR	EZH2	STAT3	YY1	ZBTB16	NFE2L2	SUMO1	PPP1CA	CCND1	CCNE1	GSK3B	GSK3A	TAF1	RB1	MED1	TCF20	CDK1	SIN3A	DNMT3B	RBBP4	RUNX1	PRMT1	SUZ12	CDYL	SMAD3
GSK3B	9.43794e-10	0	0	GATA2	JUN	FOS	CREM	SP1	SMARCC1	SMARCA4	RELA	ETS1	REST	NCOR2	NCOR1	TLE1	HDAC4	CEBPA	CEBPB	PML	KAT5	MAPK8	MAPK1	DAXX	AR	EZH2	SIRT1	STAT3	NFE2L2	CCND1	CCNE1	GSK3B	CREB1	TAF1	RB1	MED1	TCF20	CDK1	SIN3A	RBBP4	RUNX1	ZFPM1	SUZ12	CDYL	SMAD3
MAPK8	2.04467e-09	0	0	RUNX1	AR	JUN	FOS	SIRT1	RARA	SUZ12	STAT3	CCND1	TLE1	SP1	CDK1	NFE2L2	SIN3A	MAPK1	STUB1
CDK4	2.34359e-09	0	0	RB1	CCND1	WDR77	CCNE1	JUN	SMAD3	SP1	SUMO1	UBTF	CEBPA	CEBPB	STAT3	PPP1CA
ERK2	9.40111e-09	0	0	RB1	ETS1	AR	JUN	SMAD3	SP1	UBTF	FOS	NCOR2	HDAC4	CEBPB	RELA	STAT3
CDC2	3.47686e-08	0	0	RB1	KAT5	CSNK2A1	AR	JUN	EZH2	FOS	NCOR1	RELA	STAT3	CCND1	CCNE1	CREM	ZBTB16	CDK1	UBTF
GSK3BETA	4.54714e-08	0	0	CCND1	AKT1	AR	CCNE1	CREM	JUN	SMAD3	GSK3B	GSK3A	CREB1	CEBPB	STAT3
PKBALPHA	4.91334e-08	0	0	AKT1	SMARCC1	AR	GATA1	EZH2	NCOR2	TAL1	RARA	YAP1	RELA	SMAD3	GSK3B	GSK3A	CREB1
JNK1	4.16627e-07	0	0	FOS	SIRT1	RUNX1	RELA	MAPK8	JUN	SMAD3	STAT3	SP1
PRKCA	9.13924e-07	0	0	SPI1	AKT1	AR	JUN	FOS	STAT3	FBXW7	CREM	NFE2L2	STUB1	YAP1	RELA	CCND1	CCNE1	GSK3B	GSK3A	RB1	NCOR2	NCOR1	AHR	CDK1	PRKG1	CEBPB	VAV1	SMAD3	MAPK1
ABL1	1.38561e-06	0	0	RB1	SPI1	CCND1	KAT5	JUN	FOS	VAV1	YAP1	CEBPB	HDAC2	STAT3
RPS6KA3	1.52233e-06	0	0	AR	JUN	TCF20	FOS	NCOR2	KAT2B	STAT3	CCND1	SMAD3	CDK1	GSK3B	GSK3A	SIN3A	CREB1
PRKACA	2.78119e-06	0	0	SPI1	AR	JUN	FOS	STAT3	CREM	ZBTB16	RELA	ETS1	CCND1	CCNE1	GSK3B	GSK3A	CREB1	RB1	AES	NCOR2	NCOR1	TAL1	RARA	TLE1	CDK1	HDAC5	CEBPB	VAV1	SMAD3	MAPK1
PRKCD	2.78273e-06	0	0	JUN	NFE2L2	GSK3B	GSK3A	FOS	VAV1	HDAC5	MAPK8	MAPK1	STAT3
CK2-A	8.20902e-06	0	0	SPI1	AKT1	TLE1	HDAC2	RELA	JUN	CDK1
MAP2K1	1.27021e-05	0	0	GSK3B	CCND1	FOS	TAL1	MAPK8	MAPK1	STAT3
GSK3A	1.83396e-05	0	0	GSK3A	CCND1	AKT1	CCNE1	CEBPA	CEBPB
RPS6KA1	2.40105e-05	0	0	GSK3B	FOS	VAV1	CREB1	CEBPB	MAPK1	JUN
AURORAA	2.7861e-05	0	0	GSK3B	CCND1	AKT1	NCOR1	CCNE1	HDAC3	CDK1
PRKCZ	2.99689e-05	0	0	GSK3B	AKT1	YAP1	RELA	MAPK1	STAT3	SP1
CAM-KIV	5.2445e-05	0	0	HDAC4	HDAC5	CREB1
IKK-A	5.2445e-05	0	0	NCOR2	CCND1	RELA
ERBB2	0.000160155	0	0	ETS1	CCND1	AR	CDK1	VAV1	NCOR1	STAT3
IKBKE	0.000209159	0	0	GSK3A	AKT1	BTRC	YAP1	RELA	HSPA1A
ATM	0.000214739	0	0	RB1	KAT5	MED1	DAXX	SMARCA4	EZH2	FBXW7	SP1	CDK1	CREB1
GSK3ALPHA	0.000228936	0	0	GSK3B	GSK3A	CCND1	AKT1	JUN
CAMKIV	0.000258309	0	0	HDAC4	CREB1	RELA
CHUK	0.000268317	0	0	CCND1	BTRC	NCOR2	NCOR1	RELA	HSPA1A
GSK-3-B	0.000272377	0	0	CEBPB	RELA	CCND1	CCNE1
PRKCB	0.000290085	0	0	AKT1	RUNX1	AR	JUN	STAT3	CCND1	CDK1	GSK3B	GSK3A
SRC	0.000294749	0	0	RB1	SPI1	AKT1	AR	JUN	FOS	STAT3	CDK1	CEBPB	RUNX1	VAV1	CCND1	SMAD3	MAPK1
CK1ALPHA	0.000302454	0	0	RB1	GSK3B	GSK3A	FOS	CREM	JUN
JNK2	0.000387649	0	0	RB1	RELA	JUN	FOS
CDK5	0.000710605	0	0	RB1	AR	NFE2L2	GSK3B	HDAC5	STAT3	PPP1CA	STUB1
RET	0.00071634	0	0	MAPK8	AKT1	MAPK1	STAT3
DNAPK	0.00094997	0	0	KAT5	AKT1	JUN	SP1	RELA	MAPK8
TGFBR2	0.00100503	0	0	YAP1	SMAD3	PML	PPP1CA	SP1
RPS6KA5	0.00102241	0	0	RELA	STAT3	CREB1	RARA
PKAALPHA	0.00118804	0	0	AR	CREM	GSK3A	FOS	CREB1	RELA
CDK7	0.00119459	0	0	UBTF	AR	CCNE1	RARA	CDK1
TBK1	0.00148701	0	0	AKT1	RELA	NONO	STAT3	HSPA1A
PKA-A	0.00148799	0	0	GSK3B	RELA	RARA
IKKBETA	0.00152155	0	0	RELA	AKT1	STAT3	FOS
PKBBETA	0.00163858	0	0	GSK3B	GSK3A	RELA	AKT1
IKKALPHA	0.00213777	0	0	RELA	NCOR2	AKT1
RAF1	0.00244	0	0	RB1	AKT1	AR	PRKG1	FOS	MAPK1
CSNK2A2	0.00335192	0	0	CCND1	AR	JUN	CDK1	PRMT1	FOS
RSK3	0.00341485	0	0	CREB1	MAPK1
PKBGAMMA	0.00356525	0	0	GSK3B	GSK3A	RELA
CDK6	0.00390589	0	0	RB1	CEBPA	RUNX1
CAMK4	0.00390589	0	0	HDAC5	RELA	CREB1
MAPK7	0.00390589	0	0	ETS1	FOS	PML
PKD1	0.00399342	0	0	HDAC4	HDAC5	MAPK8	JUN
CK2A2	0.0042191	0	0	SPIB	HDAC2	RELA	JUN
PRKCH	0.00426572	0	0	GSK3B	GSK3A	CCNE1
CDK3	0.00464505	0	0	RB1	JUN	CCNE1
MAP3K8	0.00494758	0	0	CREB1	MAPK1	CDK1	HSPA1A
SGK1	0.00494758	0	0	GSK3A	FBXW7	CREB1	MAPK1
PRKAA1	0.0050048	0	0	RB1	MED1	NFE2L2	YAP1	HDAC5
RSK-2	0.00514969	0	0	CREB1	FOS
PDHK1	0.00634164	0	0	GSK3B	GSK3A	AKT1	PRKG1
PKG1CGKI	0.00684418	0	0	PRKG1	CREB1	SP1
CHEK1	0.00700641	0	0	RB1	MED1	EZH2	FOS	CCNE1	CDK1	SIN3A
PRKD1	0.00729203	0	0	AKT1	CREB1	HDAC5	JUN
MARK2	0.00786972	0	0	HDAC4	GSK3B	HDAC5
DYRK2	0.00841464	0	0	JUN	SIAH2	STAT3
DYRK1A	0.00956974	0	0	CCND1	SIRT1	RUNX1
CAMK2A	0.00964904	0	0	ETS1	CCND1	CREM	NCOR2	HDAC5
AURKA	0.0111261	0	0	GSK3B	AR	YAP1	SKI
NLK	0.0121456	0	0	YAP1	FBXW7	STAT3
IKBKB	0.0139524	0	0	SMARCC1	FOS	RELA	HSPA1A
MAPK9	0.0139524	0	0	CCND1	FOS	JUN	STAT3
PRKCI	0.0143141	0	0	FBXW7	SP1	EZH2
CHEK2	0.0150826	0	0	RB1	SIAH2	PML
MAP2K4	0.0166886	0	0	AKT1	DAXX	MAPK8
PKCTHETA	0.0166886	0	0	AKT1	MAPK8	MAPK1
JAK2	0.0175263	0	0	MAPK1	STAT3	EZH2
MAP3K7	0.0189853	0	0	SMAD3	HDAC4	HDAC5	HSPA1A
CAMKIIBETA	0.0192711	0	0	ETS1	FOS	CREB1
FOXO3	0.0199527	0	0	AKT1
PIKFYVE	0.0199527	0	0	AKT1
PKMYT1	0.020142	0	0	SMARCA4	CDK1
MARK4	0.020142	0	0	GSK3A	SMARCA4
LYN	0.0230161	0	0	SPI1	YY1	CCND1	CSNK2A1	VAV1
PKAGAMMA	0.0230397	0	0	AR	CREB1	RELA
CAMKIIALPHA	0.0250637	0	0	ETS1	CREB1	CEBPB
TSSK4	0.0256579	0	0	CREM	CREB1
MERTK	0.0256579	0	0	STAT3	AKT1
DYRK3	0.0256579	0	0	SIRT1	CREB1
CSNK1E	0.0261106	0	0	CCND1	SIAH2	SMARCA4
PRKDC	0.0272602	0	0	AKT1	MED1	RELA	MAPK8
RPS6KA4	0.0276179	0	0	RELA	CREB1
RPS6KA2	0.0317118	0	0	GSK3B	CREB1
BTK	0.0328794	0	0	FOS	VAV1	JUN
RPS6KB1	0.0340883	0	0	GSK3B	CREM	CDK1
TNK2	0.0360287	0	0	AKT1	AR
CDK8	0.0360287	0	0	SMAD3	STAT3
LATS1	0.0360287	0	0	YAP1	CDK1
MAPK11	0.0364844	0	0	JUN	FOS	CEBPB	PML
ATR	0.0374023	0	0	DAXX	SP1	CREB1	PML
DYRK1B	0.0382676	0	0	HDAC5	CCND1
CAMK2D	0.0405583	0	0	HDAC4	GSK3B
TEC	0.0405583	0	0	VAV1	RUNX1
AXL	0.0428998	0	0	AKT1	STAT3
FER	0.0428998	0	0	STAT3	AR
MAP3K14	0.0431884	0	0	CREB1	RARA	STUB1	HSPA1A
EIF2AK2	0.0452907	0	0	RUNX1	CDK1
EGFR	0.0456663	0	0	CCND1	AR	JUN	FOS	STAT3
INSR	0.0474245	0	0	CCND1	FOS	JUN
FYN	0.048213	0	0	SPI1	FOS	VAV1	CCND1	NFE2L2

## Sheet: GSE48350
name	pvalue	zscore	combinedScore	enrichedSubstrates
CDK1	7.39098e-19	0	0	CSNK2A1	JUN	EZH2	MSH2	SP1	SP3	NFE2L2	XRCC5	SMARCA4	TP73	BRCA1	RELA	NPM1	PPP1CA	CCND1	CCNE1	CCNA2	CREB1	TAF1	RB1	MYC	JUNB	HIF1A	JUND	CDKN2A	ABL1	CDK4	CDK2	HDAC2	RBBP4	KAT5	SKP2	ATM	ATR	NFYA	SMAD4	SMAD3	RBL2	RBL1	MAPK1	MAPK3
CSNK2A1	2.61952e-18	0	0	ATF1	AKT1	CSNK2A1	JUN	EZH2	YY1	MSH2	MAX	XRCC5	SMARCA4	BRCA1	RELA	NPM1	PPP1CA	CCND1	CCNE1	TFAP2A	CCNA2	CREB1	RB1	MYC	JUNB	HIF1A	JUND	CDKN2A	ABL1	CDK4	CDK2	UBTF	HDAC2	RBBP4	ATR	GABPA	PRMT1	SMAD4	SMAD3	RBL2	RBL1	MAPK1
CDK4	1.57875e-17	0	0	RB1	CCND1	MYC	SKP2	CCNE1	MAX	JUN	SMAD3	CDK4	SP1	CDK2	BRCA1	UBTF	CCNA2	RBL2	RBL1	CDKN2A	PPP1CA
MAPK14	1.63638e-17	0	0	AKT1	JUN	EZH2	YY1	MSH2	SP1	SP3	NFE2L2	SMARCA4	BRCA1	RELA	NPM1	CCND1	CCNE1	CCNA2	RB1	MYC	JUNB	HIF1A	JUND	CDKN2A	CDK4	CDK2	RBBP4	KAT5	SKP2	HIST1H3A	ATR	SMAD4	SMAD3	RBL2	MAPK1
CDC2	1.05496e-15	0	0	RB1	KAT5	MYC	SKP2	CSNK2A1	JUN	ATM	ATR	EZH2	TP73	BRCA1	RELA	NPM1	NFYA	CCND1	CCNE1	ABL1	UBTF	CCNA2	RBL2	RBL1
CDK2	1.04269e-14	0	0	JUN	MSH2	SP1	SP3	SMARCA4	TP73	TFAP2A	CDKN2A	UBTF	HDAC2	KAT5	GABPA	POU2F1	RBL2	RBL1	MAPK1	EZH2	YY1	NFE2L2	XRCC5	RCOR1	BRCA1	NPM1	PPP1CA	CCND1	CCNE1	CCNA2	TAF4	TAF1	RB1	MYC	JUNB	HIF1A	JUND	ABL1	CDK4	CDK2	RBBP4	SKP2	ATR	PRMT1	SMAD4	SMAD3
MAPK1	1.06131e-14	0	0	RB1	MYC	AKT1	JUNB	CSNK2A1	HIF1A	JUN	JUND	EZH2	CDKN2A	ABL1	CDK4	SP1	CDK2	SP3	UBTF	SKP2	HIST1H3A	BRCA1	RELA	CCND1	CCNE1	SMAD4	SMAD3	RBL2	MAPK1
CK2ALPHA	1.29865e-13	0	0	ATF1	RB1	MYC	AKT1	JUN	SMARCA4	RCOR1	BRCA1	RELA	NPM1	YY1	MAX	SP1	UBTF	EED	HDAC2	RBBP4	TAF1
ATM	2.9308e-11	0	0	RB1	KAT5	HIF1A	SMARCA4	ATM	EZH2	BRCA1	MSH2	ABL1	CDK4	SP1	CDK2	CCNA2	RBL2	CREB1	RBL1
GSK3B	3.06334e-11	0	0	JUN	MECP2	MSH2	SP1	SP3	SMARCA4	TP73	RELA	USF2	CDKN2A	KAT5	RBL2	RBL1	MAPK1	EZH2	NFE2L2	BRCA1	NPM1	CCND1	CCNE1	CCNA2	CREB1	TAF1	RB1	MYC	JUNB	HIF1A	JUND	ABL1	CDK4	CDK2	RBBP4	SKP2	ATR	SMAD4	SMAD3
AKT1	1.31279e-10	0	0	MYC	AKT1	JUNB	CSNK2A1	HIST1H3A	JUN	EZH2	BRCA1	CDKN2A	PPP1CA	ABL1	SMAD4	SMAD3	SP1	CDK2	CREB1	MAPK1
DNAPK	7.04521e-10	0	0	KAT5	AKT1	ABL1	JUN	SMAD4	POU2F1	XRCC5	SP1	ATM	BRCA1	RELA
PRKDC	8.438e-10	0	0	MYC	AKT1	SKP2	JUNB	JUND	POU2F1	XRCC5	CDK4	ATM	BRCA1	RELA
CSNK2A2	8.98731e-09	0	0	CCND1	MYC	JUNB	JUN	JUND	CDK4	CDK2	BRCA1	PRMT1	CCNA2	NPM1
MAPK8	1.53596e-08	0	0	MYC	JUNB	CTBP1	JUN	JUND	CDKN2A	CCND1	TFAP2A	CDK4	SP1	NFE2L2	RBL2	MAPK1
RPS6KA3	2.42182e-08	0	0	MYC	JUNB	HIST1H3A	JUN	JUND	KAT2B	CDKN2A	CCND1	SMAD3	CDK4	CCNA2	RBL2	CREB1	MAPK3
ERK1	3.95729e-08	0	0	KAT5	MYC	JUNB	HIF1A	JUN	SMAD4	JUND	SMAD3	SP1	UBTF	RELA
MAPK3	5.42455e-08	0	0	MYC	AKT1	JUNB	JUN	JUND	CCND1	ABL1	SMAD4	SMAD3	SP1	CDK2	SP3	UBTF	MAPK3
CDK3	2.31783e-07	0	0	ATF1	RB1	JUN	CCNA2	CCNE1	CDK2
ERK2	2.61425e-07	0	0	RB1	MYC	JUNB	JUN	SMAD4	JUND	SMAD3	SP1	UBTF	RELA
JNK1	3.75405e-07	0	0	MYC	JUNB	HIF1A	RELA	JUN	JUND	SMAD3	SP1
ATR	3.8101e-07	0	0	MSH2	ABL1	SP1	ATM	ATR	BRCA1	CREB1	NPM1	CDKN2A
ABL1	5.02752e-07	0	0	RB1	CCND1	KAT5	MYC	JUNB	ABL1	JUN	ATR	TP73	HDAC2
CDK7	1.94328e-06	0	0	BRCA1	UBTF	CCNA2	CCNE1	POU2F1	CDK4	CDK2
PKBALPHA	4.47371e-06	0	0	MYC	AKT1	SKP2	CTBP1	EZH2	BRCA1	RELA	NPM1	SMAD3	CREB1
JNK2	5.61464e-06	0	0	RB1	RELA	MYC	JUN	JUND
PRKCA	6.14352e-06	0	0	AKT1	JUN	NFE2L2	TP73	RELA	CCND1	CCNE1	CCNA2	RB1	MYC	JUNB	JUND	CDKN2A	ABL1	CDK4	HIST1H3A	ATM	SMAD3	RBL2	MAPK1
HIPK2	9.74284e-06	0	0	ATF1	MYC	CTBP1	HIF1A	SMAD3	MECP2	CREB1	RELA
CDK5	1.08976e-05	0	0	RB1	MYC	HIF1A	ABL1	ATM	NFE2L2	BRCA1	CCNA2	PPP1CA
GSK3BETA	1.4414e-05	0	0	CCND1	MYC	AKT1	CCNE1	JUN	SMAD3	RBL2	CREB1
PRKCB	2.37425e-05	0	0	AKT1	JUNB	HIST1H3A	JUN	JUND	TP73	BRCA1	CCND1	CCNA2
CHEK1	3.39704e-05	0	0	RB1	MYC	SKP2	HIST1H3A	EZH2	TP73	BRCA1	CCNE1	CCNA2
RSK3	4.31613e-05	0	0	CREB1	MAPK1	MAPK3
RAF1	6.02666e-05	0	0	RB1	MYC	AKT1	JUNB	RBL2	MAPK1	MAPK3
MAPK9	6.24262e-05	0	0	CCND1	MYC	JUNB	CCNA2	JUN	CDK4
GSK-3-B	8.0036e-05	0	0	RELA	CCND1	MYC	CCNE1
CDK6	9.05796e-05	0	0	RB1	NPM1	RBL2	CDK4
MAP3K8	0.000149062	0	0	CREB1	ABL1	MAPK1	MAPK3	NPM1
CK2-A	0.000170409	0	0	AKT1	HDAC2	MAX	RELA	JUN
PRKD1	0.000248655	0	0	AKT1	CREB1	ABL1	TFAP2A	JUN
RPS6KA5	0.000308919	0	0	ATF1	RELA	HIST1H3A	CREB1
PRKACA	0.000408143	0	0	JUN	RELA	CCND1	CCNE1	TFAP2A	CCNA2	CREB1	RB1	MYC	JUNB	HIF1A	CDKN2A	ABL1	ATR	SMAD4	SMAD3	RBL2	MAPK1
AURORAA	0.000413907	0	0	BRCA1	CCND1	AKT1	CCNA2	CCNE1
PRKCZ	0.000436401	0	0	AKT1	RELA	MAPK1	MAPK3	SP1
GSK3A	0.000624337	0	0	CCND1	MYC	AKT1	CCNE1
GSK3ALPHA	0.000669651	0	0	CCND1	MYC	AKT1	JUN
JAK2	0.000717249	0	0	HIST1H3A	MAPK1	MAPK3	EZH2
PRKCD	0.000752825	0	0	HIST1H3A	JUN	NFE2L2	TP73	MAPK1	MAPK3
PIM1	0.000767196	0	0	MYC	SKP2	RELA	HIST1H3A
MAPK10	0.000874391	0	0	MYC	JUNB	JUN	CDKN2A
PBK	0.00096291	0	0	HIST1H3A	JUN	CCNA2
RPS6KA4	0.00096291	0	0	RELA	HIST1H3A	CREB1
IKK-A	0.00108131	0	0	CCND1	RELA
LYN	0.00116141	0	0	YY1	CCND1	MYC	CSNK2A1	ABL1	CDK4
PRKAA1	0.00125605	0	0	RB1	CTBP1	POU2F1	NFE2L2	TP73
CSNK1E	0.001259	0	0	CCND1	MYC	CDKN2A	SMARCA4
CK2A2	0.00133296	0	0	MYC	HDAC2	RELA	JUN
MAP2K1	0.00224747	0	0	CCND1	MYC	MAPK1	MAPK3
TGFBR2	0.00224747	0	0	MYC	SMAD3	PPP1CA	SP1
SRC	0.00236925	0	0	RB1	MYC	AKT1	JUNB	JUN	ABL1	CDK4	CCND1	SMAD3	MAPK1
PAK2	0.00271111	0	0	MYC	ABL1	JUN	HIST1H4A
RET	0.00304038	0	0	AKT1	MAPK1	MAPK3
RPS6KA1	0.00323658	0	0	CREB1	MAPK1	MAPK3	JUN
CAMKIV	0.00331926	0	0	CREB1	RELA
PLK3	0.00349636	0	0	HIF1A	JUN	NPM1
AURKA	0.00367358	0	0	BRCA1	CCNA2	HIST1H3A	TP73
BRD2	0.0045337	0	0	RB1	RBL2
AURKB	0.00596653	0	0	RB1	YY1	HIST1H3A	ATM	CCNA2
MAP2K3	0.00605416	0	0	MAPK3	SMAD4	SMAD3
PKCTHETA	0.00710014	0	0	AKT1	MAPK1	MAPK3
ABL	0.00949718	0	0	ABL1	CDK2	TP73
PKAALPHA	0.0104051	0	0	ATF1	POU2F1	CREB1	RELA
PAK1	0.0119999	0	0	CCND1	AKT1	CTBP1	HIST1H3A
TLK1	0.0131207	0	0	HIST1H3A	ATM
MAP4K4	0.0131207	0	0	SMARCA4	ABL1
EGFR	0.0137272	0	0	CCND1	JUNB	HIST1H3A	JUN	ATM
IKKALPHA	0.0141951	0	0	RELA	AKT1
PRKAB1	0.0145929	0	0	POU2F1
RAD17	0.0145929	0	0	ATR
CDKN1B	0.0145929	0	0	CDK2
FOXO3	0.0145929	0	0	AKT1
TRIM33	0.0145929	0	0	SMAD4
HASPIN	0.0145929	0	0	HIST1H3A
PCNA	0.0145929	0	0	CDK2
CCND1	0.0145929	0	0	CDK4
TGM2	0.0145929	0	0	HIST1H3A
WRNIP1	0.0145929	0	0	ATR
LYK5	0.0145929	0	0	SMAD4
PIKFYVE	0.0145929	0	0	AKT1
EPHB3	0.0164538	0	0	ABL1	SMARCA4
EPHA8	0.0164538	0	0	ABL1	SMARCA4
PLK1	0.0171296	0	0	MYC	TP73	BRCA1	NPM1	YY1	CCNA2
VRK1	0.0176369	0	0	HIST1H3A	JUN
RPS6KA2	0.0176369	0	0	MAPK3	CREB1
MOK	0.0176369	0	0	MYC	JUN
MELK	0.0188552	0	0	SMAD4	SMAD3
TNK2	0.020108	0	0	AKT1	HIST1H4A
CDK8	0.020108	0	0	HIST1H3A	SMAD3
CAMK4	0.0213948	0	0	RELA	CREB1
STK3	0.0213948	0	0	HIST1H3A	ABL1
CSNK1A1	0.0233802	0	0	ATF1	CREB1	RELA
PKCEPSILON	0.0233802	0	0	MAPK1	MAPK3	SP1
PLK2	0.0254537	0	0	NPM1	TP73
CHUK	0.0256126	0	0	CCND1	MYC	RELA
MAPK12	0.0263815	0	0	CCND1	ABL1	JUN
CK1ALPHA	0.0271627	0	0	RB1	JUN	ATM
CDK9	0.0283198	0	0	RB1	SMAD3
MAP3K20	0.0289765	0	0	HIST1H3A
PKG1CGKI	0.0313091	0	0	CREB1	SP1
DYRK2	0.0360152	0	0	MYC	JUN
NPM/ALK	0.0360906	0	0	MSH2
MAP2K2	0.0392949	0	0	MAPK1	MAPK3
PKR	0.0409759	0	0	NPM1	PPP1CA
CAM-KIV	0.0431536	0	0	CREB1
PKCIOTA	0.0444182	0	0	RELA	CCND1
IKKBETA	0.0479642	0	0	RELA	AKT1
NEK2	0.0497749	0	0	NPM1	CCNA2
PKBBETA	0.0497749	0	0	RELA	AKT1

## Sheet: GSE140829
name	pvalue	zscore	combinedScore	enrichedSubstrates
CSNK2A1	2.25206e-21	0	0	ATF1	ATF2	SPI1	AKT1	CSNK2A1	GATA3	JUN	EZH2	FOS	YY1	CREM	SRSF1	SMARCC1	XRCC5	SMARCA4	BRCA1	RELA	NPM1	PPP1CA	CCND1	TFAP2A	VDR	HMGA1	CCNA2	CREB1	RB1	MYC	JUNB	JUND	NCOR1	CDKN2A	ABL1	CDK2	CDK1	SIN3A	CEBPB	HDAC2	HDAC3	RBBP4	PML	RUNX1	ATR	GABPA	PRMT1	SMAD3	RBL2
CDK1	1.34275e-20	0	0	ATF2	CSNK2A1	GATA3	JUN	EZH2	FOS	CREM	SP1	SP3	NFE2L2	SRSF1	SMARCC1	XRCC5	SMARCA4	TP73	BRCA1	YAP1	RELA	NPM1	PPP1CA	CCND1	HMGA1	CCNA2	CREB1	TAF1	RB1	MYC	JUNB	JUND	NCOR1	CDKN2A	ABL1	CDK2	CDK1	SIN3A	CEBPA	CEBPB	HDAC2	RBBP4	PML	SKP2	RUNX1	ATM	ATR	NFYA	SMAD3
MAPK14	6.26778e-19	0	0	ATF2	AKT1	ATF6	GATA3	JUN	EZH2	FOS	YY1	SP1	SP3	NFE2L2	SRSF1	SMARCA4	BRCA1	RELA	NPM1	CCND1	HMGA1	CCNA2	RB1	MYC	JUNB	JUND	NCOR1	CDKN2A	CDK2	CDK1	SIN3A	CEBPA	CEBPB	RBBP4	SKP2	RUNX1	HIST1H3A	ATR	SMAD3	RBL2
CK2ALPHA	2.08668e-17	0	0	ATF1	RB1	ATF2	SPI1	MYC	AKT1	JUN	SMARCA4	BRCA1	RELA	NPM1	YY1	CREM	VDR	SP1	CDK1	SIN3A	EED	HDAC2	HDAC3	RBBP4	PML	TAF1
MAPK1	5.9944e-15	0	0	RB1	ATF2	MYC	AKT1	JUNB	CSNK2A1	JUN	JUND	EZH2	FOS	CDKN2A	ABL1	SP1	CDK2	SP3	CDK1	CEBPA	CEBPB	PML	SKP2	RUNX1	HIST1H3A	BRCA1	RELA	ETS1	CCND1	SMAD3	HMGA1	RBL2
CDC2	8.86199e-15	0	0	RB1	MYC	SKP2	CSNK2A1	JUN	ATM	ATR	EZH2	TP73	BRCA1	FOS	NCOR1	RELA	NPM1	NFYA	CCND1	CREM	ABL1	CDK1	CCNA2	RBL2	RBL1
CDK4	1.33343e-14	0	0	RB1	ATF2	CCND1	MYC	SKP2	JUN	SMAD3	SP1	CDK2	BRCA1	CCNA2	RBL2	RBL1	CEBPA	CEBPB	CDKN2A	PPP1CA
GSK3B	1.98336e-13	0	0	ATF2	GATA3	JUN	MECP2	FOS	CREM	SP1	SP3	TP63	SMARCC1	SMARCA4	TP73	RELA	ETS1	ELF1	NCOR1	CDKN2A	CEBPA	CEBPB	PML	RBL2	RBL1	EZH2	NFE2L2	BRCA1	NPM1	CCND1	HMGA1	CCNA2	CREB1	TAF1	RB1	MYC	JUNB	JUND	ABL1	CDK2	CDK1	SIN3A	RBBP4	SKP2	RUNX1	ATR	SMAD3
CDK2	4.49648e-13	0	0	ATF2	GATA3	JUN	FOS	SP1	SP3	SRSF1	TP63	SMARCC1	SMARCA4	TP73	TFAP2A	CDKN2A	CEBPB	HDAC2	PML	GABPA	POU2F1	RBL2	RBL1	EZH2	YY1	NFE2L2	XRCC5	BRCA1	NPM1	PPP1CA	CCND1	HMGA1	CCNA2	TAF4	TAF1	RB1	MYC	JUNB	JUND	ABL1	CDK2	CDK1	SIN3A	DNMT3B	RBBP4	SKP2	RUNX1	ATR	PRMT1
MAPK3	4.10535e-12	0	0	ATF2	MYC	AKT1	JUNB	RUNX1	JUN	JUND	FOS	ETS1	CCND1	CREM	ABL1	SMAD3	SP1	CDK2	SP3	CDK1	CEBPA	CEBPB	PML
MAPK8	3.3749e-11	0	0	ATF2	MYC	JUNB	RUNX1	CTBP1	JUN	JUND	FOS	CDKN2A	CCND1	TFAP2A	HMGA1	SP1	CDK1	NFE2L2	SIN3A	RBL2
HIPK2	4.5225e-11	0	0	ATF1	MYC	TP63	RUNX1	CTBP1	SMAD3	HMGA1	MECP2	SIN3A	CREB1	NCOR1	CEBPB	RELA	PML
ABL1	4.73293e-10	0	0	RB1	SPI1	CCND1	MYC	JUNB	TP63	ABL1	JUN	ATR	TP73	FOS	YAP1	CEBPB	HDAC2
AKT1	5.02724e-10	0	0	MYC	AKT1	JUNB	CSNK2A1	HIST1H3A	JUN	EZH2	BRCA1	FOS	NCOR1	YAP1	CDKN2A	PPP1CA	ABL1	SMAD3	SP1	CDK2	CREB1
PRKCA	6.18753e-10	0	0	ATF2	SPI1	AKT1	GATA3	JUN	FOS	CREM	NFE2L2	TP73	YAP1	RELA	CCND1	VDR	HMGA1	CCNA2	ELF1	RB1	MYC	JUNB	JUND	NCOR1	CDKN2A	ABL1	CDK1	CEBPB	HIST1H3A	ATM	SMAD3	RBL2
ATM	7.35978e-10	0	0	RB1	ATF2	SMARCB1	TP63	SMARCA4	ATM	EZH2	BRCA1	ABL1	SP1	CDK2	CDK1	CCNA2	RBL2	CREB1	RBL1
RPS6KA3	7.09125e-09	0	0	MYC	JUNB	HIST1H3A	JUN	JUND	FOS	KAT2B	CDKN2A	CCND1	SMAD3	HMGA1	CDK1	SIN3A	CCNA2	RBL2	CREB1
CSNK2A2	7.4938e-09	0	0	CCND1	MYC	JUNB	JUN	JUND	CDK2	CDK1	BRCA1	PRMT1	FOS	CCNA2	NPM1
JNK1	1.13917e-08	0	0	ATF2	MYC	JUNB	FOS	RUNX1	RELA	JUN	JUND	SMAD3	SP1
ERK2	2.17559e-08	0	0	RB1	ATF2	ETS1	MYC	JUNB	JUN	JUND	SMAD3	SP1	FOS	CEBPB	RELA
JNK2	3.38417e-08	0	0	RB1	ATF2	RELA	MYC	JUN	JUND	FOS
PRKDC	8.93909e-08	0	0	MYC	AKT1	SKP2	JUNB	JUND	POU2F1	XRCC5	ATM	BRCA1	RELA
ERK1	3.29769e-07	0	0	ATF2	ETS1	MYC	JUNB	JUN	JUND	SMAD3	SP1	FOS	CEBPB	RELA
PRKCB	4.31568e-07	0	0	ATF2	AKT1	JUNB	RUNX1	HIST1H3A	JUN	JUND	TP73	BRCA1	CCND1	CDK1	CCNA2
PKBALPHA	6.3459e-07	0	0	MYC	AKT1	SKP2	SMARCC1	CTBP1	EZH2	BRCA1	YAP1	RELA	NPM1	SMAD3	CREB1
DNAPK	8.22257e-07	0	0	AKT1	ABL1	JUN	POU2F1	XRCC5	SP1	ATM	BRCA1	RELA
ATR	2.13135e-06	0	0	ABL1	SP1	ATM	ATR	BRCA1	CREB1	NPM1	CDKN2A	PML
CK2-A	3.74042e-06	0	0	SPI1	AKT1	HDAC2	RELA	JUN	VDR	CDK1
CHEK1	4.76442e-06	0	0	RB1	MYC	SKP2	HIST1H3A	EZH2	TP73	BRCA1	FOS	CDK1	SIN3A	CCNA2
GSK3BETA	8.5416e-06	0	0	CCND1	MYC	AKT1	CREM	JUN	SMAD3	RBL2	CREB1	CEBPB
PRKACA	9.58397e-06	0	0	SPI1	GATA3	JUN	FOS	CREM	SRSF1	RELA	ETS1	CCND1	TFAP2A	VDR	CCNA2	CREB1	RB1	MYC	JUNB	NCOR1	CDKN2A	ABL1	CDK1	CEBPB	ATR	SMAD3	RBL2
CDK6	1.1176e-05	0	0	RB1	CEBPA	NPM1	RUNX1	RBL2
AURORAA	1.28796e-05	0	0	BRCA1	CCND1	AKT1	CCNA2	NCOR1	HDAC3	CDK1
CDK3	1.49334e-05	0	0	ATF1	RB1	JUN	CCNA2	CDK2
MAPK9	2.12038e-05	0	0	ATF2	CCND1	MYC	JUNB	FOS	CCNA2	JUN
TGFBR2	6.3181e-05	0	0	MYC	YAP1	SMAD3	PML	PPP1CA	SP1
SRC	8.05094e-05	0	0	RB1	SPI1	MYC	AKT1	JUNB	GATA3	JUN	FOS	ABL1	CDK1	CEBPB	RUNX1	CCND1	SMAD3
GSK3A	0.000120825	0	0	CCND1	MYC	AKT1	CEBPA	CEBPB
GSK-3-B	0.000173421	0	0	CEBPB	RELA	CCND1	MYC
MAPK10	0.000183249	0	0	MYC	JUNB	FOS	JUN	CDKN2A
CDK5	0.000320498	0	0	RB1	MYC	ABL1	ATM	NFE2L2	BRCA1	CCNA2	PPP1CA
PRKAA1	0.000463718	0	0	RB1	CTBP1	POU2F1	NFE2L2	TP73	YAP1
PRKD1	0.000625598	0	0	AKT1	CREB1	ABL1	TFAP2A	JUN
PKAALPHA	0.00064045	0	0	ATF1	CREM	POU2F1	FOS	CREB1	RELA
RPS6KA5	0.000658405	0	0	ATF1	RELA	HIST1H3A	CREB1
CDK7	0.00070264	0	0	BRCA1	CCNA2	POU2F1	CDK2	CDK1
MAPK11	0.000902146	0	0	ATF2	ABL1	JUN	FOS	CEBPB	PML
AURKA	0.00108364	0	0	BRCA1	CCNA2	YAP1	HIST1H3A	TP73
MAPK12	0.00119906	0	0	ATF2	CCND1	FOS	ABL1	JUN
CK1ALPHA	0.00126007	0	0	RB1	FOS	CREM	JUN	ATM
RAF1	0.00133743	0	0	RB1	MYC	AKT1	JUNB	FOS	RBL2
GSK3ALPHA	0.00140933	0	0	CCND1	MYC	AKT1	JUN
IKBKB	0.00145692	0	0	TP63	SMARCC1	FOS	RELA	CDKN2A
IKK-A	0.00160153	0	0	CCND1	RELA
PIM1	0.00161057	0	0	MYC	SKP2	RELA	HIST1H3A
PBK	0.00170819	0	0	HIST1H3A	JUN	CCNA2
RPS6KA4	0.00170819	0	0	RELA	HIST1H3A	CREB1
VRK1	0.00210686	0	0	ATF2	HIST1H3A	JUN
CAMKIIALPHA	0.00247203	0	0	ATF1	ETS1	CREB1	CEBPB
CSNK1E	0.00261657	0	0	CCND1	MYC	CDKN2A	SMARCA4
CK2A2	0.00276683	0	0	MYC	HDAC2	RELA	JUN
STK3	0.00280571	0	0	YAP1	HIST1H3A	ABL1
MAPK7	0.00280571	0	0	ETS1	FOS	PML
AURKB	0.00293725	0	0	RB1	YY1	HIST1H3A	CDK1	ATM	CCNA2
LYN	0.00322127	0	0	SPI1	YY1	CCND1	MYC	CSNK2A1	ABL1
MAP3K8	0.00325292	0	0	CREB1	ABL1	NPM1	CDK1
PLK1	0.00377203	0	0	MYC	TP73	BRCA1	YAP1	NPM1	YY1	CDK1	CCNA2
RPS6KB1	0.00379432	0	0	TP63	CREM	CDKN2A	CDK1
RSK-2	0.00409868	0	0	CREB1	FOS
CAMKIV	0.00489013	0	0	CREB1	RELA
PAK2	0.00552997	0	0	MYC	ABL1	JUN	HIST1H4A
INSR	0.00603461	0	0	CCND1	FOS	JUN	HMGA1
PLK3	0.00609364	0	0	ATF2	JUN	NPM1
RPS6KA1	0.00656908	0	0	FOS	CREB1	CEBPB	JUN
TRKB	0.00666521	0	0	FOS	ABL1
BRD2	0.00666521	0	0	RB1	RBL2
CSNK1A1	0.00684774	0	0	ATF1	CREB1	CREM	RELA
PRKCZ	0.00742835	0	0	AKT1	YAP1	RELA	SP1
CHUK	0.00773048	0	0	CCND1	MYC	NCOR1	RELA
EGFR	0.00786177	0	0	CCND1	JUNB	HIST1H3A	JUN	ATM	FOS
IKKBETA	0.00935494	0	0	RELA	AKT1	FOS
NEK2	0.00988925	0	0	NPM1	CCNA2	CDK1
PRKCD	0.0104122	0	0	HIST1H3A	JUN	NFE2L2	TP73	FOS
CHEK2	0.0110104	0	0	RB1	BRCA1	PML
CAMKIIBETA	0.0141241	0	0	ETS1	FOS	CREB1
PKMYT1	0.0161596	0	0	SMARCA4	CDK1
ABL	0.0162086	0	0	ABL1	CDK2	TP73
PRKAB1	0.0177654	0	0	POU2F1
RAD17	0.0177654	0	0	ATR
CDKN1B	0.0177654	0	0	CDK2
FOXO3	0.0177654	0	0	AKT1
HASPIN	0.0177654	0	0	HIST1H3A
PCNA	0.0177654	0	0	CDK2
TGM2	0.0177654	0	0	HIST1H3A
WRNIP1	0.0177654	0	0	ATR
PIKFYVE	0.0177654	0	0	AKT1
ERBB2	0.0186178	0	0	ETS1	CCND1	CDK1	NCOR1
TLK1	0.0190878	0	0	HIST1H3A	ATM
MAP4K4	0.0190878	0	0	SMARCA4	ABL1
WEE1	0.0190878	0	0	CDK2	CDK1
FRK	0.0206293	0	0	BRCA1	FOS
IKKALPHA	0.0206293	0	0	RELA	AKT1
TSSK4	0.0206293	0	0	CREM	CREB1
EPHB4	0.0206293	0	0	YAP1	ABL1
PAK1	0.0232452	0	0	CCND1	AKT1	CTBP1	HIST1H3A
PIM2	0.0238621	0	0	MYC	DNMT3B
EPHB3	0.0238621	0	0	ABL1	SMARCA4
EPHA8	0.0238621	0	0	ABL1	SMARCA4
MOK	0.0255514	0	0	MYC	JUN
CAMK2A	0.0278225	0	0	ETS1	CCND1	MYC	CREM
TNK2	0.0290711	0	0	AKT1	HIST1H4A
CDK8	0.0290711	0	0	HIST1H3A	SMAD3
LATS1	0.0290711	0	0	YAP1	CDK1
MAP2K1	0.029105	0	0	CCND1	MYC	FOS
CAMK4	0.0308995	0	0	RELA	CREB1
MAPK13	0.0311368	0	0	ATF2	FOS	JUN
FYN	0.0314491	0	0	SPI1	FOS	CCND1	ABL1	NFE2L2
JAK1	0.0327724	0	0	ETS1	HIST1H3A
LATS2	0.0327724	0	0	YAP1	ABL1
AURORAB	0.0343213	0	0	RB1	NPM1	CDK1
MAP3K20	0.0352194	0	0	HIST1H3A
PLK2	0.0366481	0	0	NPM1	TP73
EIF2AK2	0.0366481	0	0	RUNX1	CDK1
IKBKE	0.0376689	0	0	AKT1	YAP1	RELA
CDK9	0.0406909	0	0	RB1	SMAD3
PKG1CGKI	0.0448939	0	0	CREB1	SP1
[truncated: 2 more columns]
