# Supplementary material for: Integrated multi-omics analysis of Alzheimer’s disease shows molecular signatures associated with disease progression and potential therapeutic targets
Source: Sci Rep. 2023 Mar 6;13:3695. doi: 10.1038/s41598-023-30892-6 (PMC9986671; doi:10.1038/s41598-023-30892-6)
Supplement: Supplementary file 6 — Supplementary Information 6. [file 41598_2023_30892_MOESM6_ESM.xlsx]

## Sheet: Details
Integrated multi-omics analysis of Alzheimer’s disease shows molecular signature associated with disease progression and potential therapeutic targets
Pradeep Kodam1, Sai Swaroop. R2, Sai Sanwid Pradhan2, Venketesh Sivaramakrishnan2*, Ramakrishna Vadrevu1*
1Department of Biological Sciences, Birla Institute of Technology and Science Pilani, Hyderabad Campus, Jawahar Nagar, Hyderabad, 500078 Telangana, India
2Disease Biology Lab, Department of Biosciences, Sri Sathya Sai Institute of Higher Learning, Prasanthi Nilayam, Anantapur, 515134 Andhra Pradesh, India
*Corresponding author
* Venketesh Sivaramakrishnan: s.venketesh@gmail.com
* Ramakrishna Vadrevu: vrk@hyderabad.bits-pilani.ac.in
Keywords: Alzheimer’s disease, Integrated multi-omics, Vitamin-cofactor analysis, mice model, neurodegenerative disease.
Supplementary-6 : Cell type analysis of transcriptomic datasets using Enrichr

## Sheet: GSE5281
Term	Overlap	P-value	Adjusted P-value	Old P-value	Old Adjusted P-value	Odds Ratio	Combined Score	Genes
Astrocyte 1 CL0000127	2022-10-10	0.0010242	0.0865445	0	0	99500	684943	RASL12;SLC14A1;GJA1;FAM189A2;ID3;AQP4;ANGPTL4;FGFR3;AGT;GFAP
Glutamatergic Neuron CL0000679	2022-10-10	0.0010242	0.0865445	0	0	99500	684943	NELL2;RALYL;KHDRBS3;SV2B;CELF2;SATB2;CHN1;PHACTR1;LDB2;KALRN
SST+ NMU+ Layer 2-3 GABAergic Neuron CL0000617	2022-10-10	0.0010242	0.0865445	0	0	99500	684943	ERBB4;SST;MYO5B;NMU;FAM19A2;PIEZO2;NOS1;NXPH1;SOX6;MYO16
THEMIS+ TNFAIP6+ Layer 5-6 Glutamatergic Neuron CL0000679	2022-10-10	0.0010242	0.0865445	0	0	99500	684943	TNFAIP6;TSHZ2;CDH12;THEMIS;SPOCK1;MKX;CDH9;RXFP1;HS3ST2;KCTD16
Capillary Intermediate 2 CL0002144	2022-10-09	0.0111735	0.34333	0	0	8.91754	40.0773	WWTR1;RALA;EPAS1;YWHAB;GALNT18;PECAM1;SH3BP5;ARHGAP29;SRSF11
Capillary Intermediate CL0002144	2022-10-09	0.0111735	0.34333	0	0	8.91754	40.0773	ACVRL1;WWTR1;RALA;EPAS1;GALNT18;PECAM1;SH3BP5;IPO7;SRSF11
Lamp5+ GABAergic Neuron 1 CL0000617	2022-10-09	0.0111735	0.34333	0	0	8.91754	40.0773	LAMP5;TMEM132D;UNC13C;CLSTN2;PCDH9;FAT1;MYH11;NDNF;CPLX3
LAMP5+ NMBR+ Layer 1 GABAergic Neuron CL0000617	2022-10-09	0.0111735	0.34333	0	0	8.91754	40.0773	LAMP5;EPHA6;MAGI2;PDE4B;NDNF;NMBR;NPNT;CXCL14;PCDH18
Oligodendrocyte CL0000128	2022-10-09	0.0111735	0.34333	0	0	8.91754	40.0773	MOBP;SLC44A1;ENPP2;PLP1;CTNNA3;MBP;NCKAP5;QKI;ST18
PVALB+ RPH3AL+ Layer 2-5 GABAergic Neuron CL0000617	2022-10-09	0.0111735	0.34333	0	0	8.91754	40.0773	MSRA;RNF144B;RPH3AL;BCL11A;MYO5B;ADAMTS17;LINC00403;BTBD11;PVALB
VIP+ EXPH5+ Layer 1-2 GABAergic Neuron CL0000617	2022-10-09	0.0111735	0.34333	0	0	8.91754	40.0773	LINGO2;SLC22A3;ASIC4;FLT1;FAM19A2;BTBD11;ASIC2;SHISA8;EXPH5

## Sheet: GSE36980
Term	Overlap	P-value	Adjusted P-value	Old P-value	Old Adjusted P-value	Odds Ratio	Combined Score	Genes
Astrocyte 1 CL0000127	2022-10-07	0.00109204	0.10702	0	0	8.91958	60.8289	RASL12;SLC14A1;GJA1;FAM189A2;ID3;AGT;GFAP
Glutamatergic Neuron CL0000679	2022-10-07	0.00109204	0.10702	0	0	8.91958	60.8289	NELL2;RALYL;KHDRBS3;SV2B;CELF2;CHN1;PHACTR1
Sst+ GABAergic Neuron CL0000617	2022-10-07	0.00109204	0.10702	0	0	8.91958	60.8289	RALYL;SST;GRIK1;NXPH1;TRHDE;SLC8A1;ST6GALNAC5
THEMIS+ SLC22A18+ Layer 5 Glutamatergic Neuron CL0000679	2022-10-06	0.0077081	0.453236	0	0	5.73227	27.8903	KCNG2;EPHA6;GRIN3A;COL21A1;LDLRAD4;HS3ST2
THEMIS+ TNFAIP6+ Layer 5-6 Glutamatergic Neuron CL0000679	2022-10-06	0.0077081	0.453236	0	0	5.73227	27.8903	TSHZ2;CDH12;SPOCK1;RXFP1;HS3ST2;KCTD16
Layer 5-6 Glutamatergic Neuron, Near-Projecting CL0000679	2019-08-01	0.0286878	0.798861	0	0	2.7794	9.87042	CDH6;CPNE4;LUZP2;TSHZ2;ZNF385D;FER1L6-AS2;ASIC2;CRYM
FEZF2+ KLK7+ Layer 6 Glutamatergic Neuron CL0000679	2022-10-05	0.038041	0.798861	0	0	3.82035	12.4891	MDFIC;CHN2;ASIC2;FEZF2;KLK7
FEZF2+ PKD2L1+ Layer 5 Glutamatergic Neuron CL0000679	2022-10-05	0.038041	0.798861	0	0	3.82035	12.4891	RALYL;PDE1A;FER1L6-AS2;FEZF2;TRPM3
FGFR3+ SERPINI2+ Layer 1 Astrocyte CL0000127	2022-10-05	0.038041	0.798861	0	0	3.82035	12.4891	GRM3;GJA1;SERPINI2;ID3;GFAP
LINC00507+ GLRA3+ Layer 2 Glutamatergic Neuron CL0000679	2022-10-05	0.038041	0.798861	0	0	3.82035	12.4891	GLRA3;DGKB;ENC1;MAN1A1;SLIT3
RORB+ RPRM+ Layer 3-5 Glutamatergic Neuron CL0000679	2022-10-05	0.038041	0.798861	0	0	3.82035	12.4891	SLC9A9;SEMA3E;IPCEF1;RXFP1;RPRM
SST+ FAM20A+ Layer 1-3 GABAergic Neuron CL0000617	2022-10-05	0.038041	0.798861	0	0	3.82035	12.4891	KIRREL3;LINGO2;SST;CDH12;TAC1
Sst+ GABAergic Neuron 2 CL0000617	2022-10-05	0.038041	0.798861	0	0	3.82035	12.4891	TPH2;EPHA6;SST;HTR4;HS6ST3
THEMIS+ FGF10+ Layer 5 Glutamatergic Neuron CL0000679	2022-10-05	0.038041	0.798861	0	0	3.82035	12.4891	NELL1;CA10;BDNF;RCAN2;RXFP1

## Sheet: GSE44770
Term	Overlap	P-value	Adjusted P-value	Old P-value	Old Adjusted P-value	Odds Ratio	Combined Score	Genes
CD16+ Monocyte CL0002396	20/20	0.001345	0.458646	0	0	112540	744042	CDKN1C;FCN1;IFITM3;TCF7L2;FCER1G;IFITM2;LST1;MS4A7;NAP1L1;LILRB2;YBX1;RHOC;AIF1;SAT1;FCGR3A;PTPRC;RPS19;COTL1;IER5;HES4
CD14+ Monocyte CL0002057	16/16	0.00504955	0.860948	0	0	90032	476130	FCN1;CSF3R;G0S2;LYZ;CTSS;MS4A6A;VCAN;IL1B;CD300E;S100A12;CD14;CTSD;METTL9;S100A9;CD99;S100A8
Classical Monocyte CL0000860	2022-10-10	0.0367104	0.894161	0	0	56270	185955	FCN1;VCAN;SELL;FPR1;S100A12;MNDA;S100A9;MYO1F;S100A8;ZFP36L2
FEZF2+ OR1L8+ Layer 5-6 Glutamatergic Neuron CL0000679	2022-10-10	0.0367104	0.894161	0	0	56270	185955	KIAA1217;KCNC2;OR1L8;CTNND2;RBM20;FEZF2;MCTP2;PLXDC2;SULF1;SYT6
FEZF2+ POGK+ Layer 6 Glutamatergic Neuron CL0000679	2022-10-10	0.0367104	0.894161	0	0	56270	185955	CHRM2;MGAT4C;NPFFR2;PLCXD3;SEMA3D;POGK;FEZF2;KCNK2;CDC14A;CTGF
Microglia / Perivascular Macrophage CL0000881	2022-10-10	0.0367104	0.894161	0	0	56270	185955	APBB1IP;CX3CR1;P2RY12;CSF1R;PTPRC;DOCK8;SLCO2B1;TBXAS1;BLNK;FYB
Pvalb+ GABAergic Neuron CL0000617	2022-10-10	0.0367104	0.894161	0	0	56270	185955	DPP10;SDK1;ERBB4;ADAMTS17;ZNF804A;BTBD11;SLIT2;MYO16;PVALB;GRIA4
PVALB+ KCNIP2+ Layer 5-6 GABAergic Neuron CL0000617	2022-10-10	0.0367104	0.894161	0	0	56270	185955	NPFFR2;THSD7B;KCNIP2;WIF1;PAWR;SORCS3;LYPD6;CDH8;PVALB;GULP1
RORB+ LAMA4+ Layer 3-5 Glutamatergic Neuron CL0000679	2022-10-10	0.0367104	0.894161	0	0	56270	185955	CUX2;DACH1;TRPC3;LAMA4;PLCH1;RMST;RORA;IL1RAP;RORB;ANTXR2
RORB+ MED8+ Layer 5 Glutamatergic Neuron CL0000679	2022-10-10	0.0367104	0.894161	0	0	56270	185955	NPFFR2;KCNH5;LRRC7;COL22A1;IL1RAPL2;FAM19A2;MED8;RORB;FNBP1L;RXFP1
SST+ CCNJL+ Layer 1-2 GABAergic Neuron CL0000617	2022-10-10	0.0367104	0.894161	0	0	56270	185955	ALK;CMTM8;TMEM132C;ALCAM;CALB1;ERBB4;SST;MYO5B;DKK2;CCNJL
Sst+ GABAergic Neuron 2 CL0000617	2022-10-10	0.0367104	0.894161	0	0	56270	185955	TPH2;EPHA6;FAM89A;FLT3;SST;NMU;RCAN3;VWC2;HTR4;HS6ST3
SST+ TH+ Layer 6 GABAergic Neuron CL0000617	2022-10-10	0.0367104	0.894161	0	0	56270	185955	KLHL29;RAB3B;TH;ERBB4;SST;WIF1;GPC5;KIAA1024;PTPRK;GABRG1
TYROBP+ CD74+ Layer 1-6 Microglia CL0000129	2022-10-10	0.0367104	0.894161	0	0	56270	185955	APBB1IP;CX3CR1;P2RY12;CD74;PTPRC;TYROBP;DOCK8;SLCO2B1;TBXAS1;FYB

## Sheet: GSE48350
Term	Overlap	P-value	Adjusted P-value	Old P-value	Old Adjusted P-value	Odds Ratio	Combined Score	Genes
Sst+ GABAergic Neuron 3 CL0000617	2022-10-10	0.00035654	0.0591856	0	0	109560	869804	SST;ZMAT4;NMU;NR2F2-AS1;EPSTI1;GRIK1;THSD7A;ZNF385D;ELFN1;DKK2
SST+ NMU+ Layer 2-3 GABAergic Neuron CL0000617	2022-10-10	0.00035654	0.0591856	0	0	109560	869804	ERBB4;SST;MYO5B;NMU;FAM19A2;PIEZO2;NOS1;NXPH1;SOX6;MYO16
Glutamatergic Neuron CL0000679	2022-10-09	0.00468007	0.517928	0	0	10.9126	58.5398	NELL2;RALYL;KHDRBS3;SV2B;CELF2;CHN1;PHACTR1;LDB2;KALRN
CD16+ Monocyte CL0002396	14/20	0.0224065	0.625666	0	0	2.82946	10.7474	CDKN1C;IFITM3;TCF7L2;FCER1G;IFITM2;LST1;MS4A7;NAP1L1;LILRB2;RHOC;AIF1;SAT1;PTPRC;HES4
CD4+ Central Memory T 3 CL0000897	2022-10-08	0.0282681	0.625666	0	0	4.84905	17.2918	IL32;ITGB1;PDE4D;S100A4;LTB;AQP3;TOB1;HOPX
Dendritic Cell CL0000451	2022-10-08	0.0282681	0.625666	0	0	4.84905	17.2918	CCDC88A;CD74;HLA-DMA;HLA-DPB1;HLA-DRA;HLA-DQA1;HLA-DRB1;HLA-DPA1
Dendritic CL0000451	2022-10-08	0.0282681	0.625666	0	0	4.84905	17.2918	MS4A6A;HLA-DMB;RGS1;HLA-DPB1;FPR3;FCGR2B;CSF2RA;HLA-DQA1
PVALB+ RPH3AL+ Layer 2-5 GABAergic Neuron CL0000617	2022-10-08	0.0282681	0.625666	0	0	4.84905	17.2918	MSRA;RNF144B;BCL11A;MYO5B;ADAMTS17;LINC00403;BTBD11;LRP1B
Sncg+ GABAergic Neuron CL0000617	2022-10-08	0.0282681	0.625666	0	0	4.84905	17.2918	FSTL5;CNR1;SNCG;ADARB2;ASIC2;CXCL14;SLC8A1;NPAS3
Sst+ GABAergic Neuron CL0000617	2022-10-08	0.0282681	0.625666	0	0	4.84905	17.2918	RALYL;SST;GRIK1;NXPH1;SOX6;TRHDE;SLC8A1;ST6GALNAC5
TYROBP+ CD74+ Layer 1-6 Microglia CL0000129	2022-10-08	0.0282681	0.625666	0	0	4.84905	17.2918	APBB1IP;CD74;PTPRC;TYROBP;DOCK8;SLCO2B1;TBXAS1;FYB
VIP+ COL4A3+ Layer 5-6 GABAergic Neuron CL0000617	2022-10-08	0.0282681	0.625666	0	0	4.84905	17.2918	SLC22A3;UNC13C;VCAN;ABI3BP;C11ORF1;GRM8;CBLN4;VIP
Vip+ GABAergic Neuron 2 CL0000617	2022-10-08	0.0282681	0.625666	0	0	4.84905	17.2918	CALB2;GRIN2A;CHRNA2;DCC;NRXN1;PPP1R1C;TAC3;VIP
Vip+ GABAergic Neuron 3 CL0000617	2022-10-08	0.0282681	0.625666	0	0	4.84905	17.2918	TMEM132D;SLC22A3;CHRNA2;FRAS1;PPP1R1C;TAC3;SLIT2;VIP
VIP+ SMOC1+ Layer 1-5 GABAergic Neuron CL0000617	2022-10-08	0.0282681	0.625666	0	0	4.84905	17.2918	SLC22A3;CHRNA2;CNR1;TAC3;SHISA9;VIP;LRP1B;GULP1
Macrophage CL0000235	2022-12-09	0.0367668	0.762911	0	0	3.63686	12.0131	C1QB;C1QA;MSR1;SLCO2B1;APOC1;GPD1;ACP5;OLR1;VSIG4

## Sheet: GSE140829
Term	Overlap	P-value	Adjusted P-value	Old P-value	Old Adjusted P-value	Odds Ratio	Combined Score	Genes
CD4+ T Cell CL0000624	2022-10-05	0.00207323	0.176224	0	0	8.50095	52.5244	CD4;CD3G;IL7R;CD3D;TPT1
TYROBP+ CD74+ Layer 1-6 Microglia CL0000129	2022-10-05	0.00207323	0.176224	0	0	8.50095	52.5244	APBB1IP;CX3CR1;PTPRC;TYROBP;TBXAS1
CD4+ Cytotoxic T CL0000934	2013-05-01	0.00807958	0.261113	0	0	5.3122	25.5964	CD4;GNLY;S100A4;CST7;IL7R
CD4 T CL0000624	2022-10-04	0.0153596	0.261113	0	0	5.66429	23.6542	ITK;TRAT1;LEF1;IL7R
CD4+ Memory/Effector T CL0000624	2022-10-04	0.0153596	0.261113	0	0	5.66429	23.6542	ITK;PTPRC;IL7R;CD3D
CD56-dim Natural Killer CL0000939	2022-10-04	0.0153596	0.261113	0	0	5.66429	23.6542	SPON2;TYROBP;GNLY;PRF1
CD56-dim Natural Killer 1 CL0000939	2022-10-04	0.0153596	0.261113	0	0	5.66429	23.6542	GNLY;PRF1;S100A4;CST7
Microglia / Perivascular Macrophage CL0000881	2022-10-04	0.0153596	0.261113	0	0	5.66429	23.6542	APBB1IP;CX3CR1;PTPRC;TBXAS1
Naive Regulatory T CL0000815	2022-10-04	0.0153596	0.261113	0	0	5.66429	23.6542	CD4;LEF1;TOMM7;CCR7
Natural Killer Cell CL0000623	2022-10-04	0.0153596	0.261113	0	0	5.66429	23.6542	TYROBP;GNLY;PRF1;CST7
CD4+ Naive T CL0000895	2019-05-01	0.0428522	0.503945	0	0	3.03453	9.55875	CD4;TRAT1;LEF1;CCR7;IL7R
