# Supplementary material for: Integrated multi-omics analysis of Alzheimer’s disease shows molecular signatures associated with disease progression and potential therapeutic targets
Source: Sci Rep. 2023 Mar 6;13:3695. doi: 10.1038/s41598-023-30892-6 (PMC9986671; doi:10.1038/s41598-023-30892-6)
Supplement: Supplementary file 7 — Supplementary Information 7. [file 41598_2023_30892_MOESM7_ESM.xlsx]

## Sheet: Details
Integrated multi-omics analysis of Alzheimer’s disease shows molecular signature associated with disease progression and potential therapeutic targets
Pradeep Kodam1, Sai Swaroop. R2, Sai Sanwid Pradhan2, Venketesh Sivaramakrishnan2*, Ramakrishna Vadrevu1*
1Department of Biological Sciences, Birla Institute of Technology and Science Pilani, Hyderabad Campus, Jawahar Nagar, Hyderabad, 500078 Telangana, India
2Disease Biology Lab, Department of Biosciences, Sri Sathya Sai Institute of Higher Learning, Prasanthi Nilayam, Anantapur, 515134 Andhra Pradesh, India
*Corresponding author
* Venketesh Sivaramakrishnan: s.venketesh@gmail.com
* Ramakrishna Vadrevu: vrk@hyderabad.bits-pilani.ac.in
Keywords: Alzheimer’s disease, Integrated multi-omics, Vitamin-cofactor analysis, mice model, neurodegenerative disease.
Supplementary-7 : Pathway analysis of human proteomic datasets using Enrichr

## Sheet: Brain
Term	Overlap	P-value	Adjusted P-value	Old P-value	Old Adjusted P-value	Odds Ratio	Combined Score	Genes
Complement and coagulation cascades	1985-10-01	3.23004e-09	5.10346e-07	0	0	16.1571	315.883	C4B;C3;C4A;C1S;C1R;F11;PLAUR;VSIG4;CLU;SERPINA5
Phagosome	12/152	8.52299e-09	6.73316e-07	0	0	10.4811	194.744	C3;MSR1;MARCO;ITGB5;C1R;ITGB3;HLA-B;HLA-DRA;CD14;ITGA5;CTSS;TLR2
Staphylococcus aureus infection	1995-08-01	1.70816e-06	8.99633e-05	0	0	11.001	146.095	C4B;C3;C4A;C1S;C1R;HLA-DRA;ITGAL;ICAM1
Pertussis	1976-07-01	4.24517e-06	0.000167684	0	0	12.0749	149.363	C4B;C3;C4A;C1S;C1R;ITGA5;CD14
Proteoglycans in cancer	10/205	1.2251e-05	0.000387132	0	0	6.1765	69.8556	WNT5B;ITGB5;HGF;SDC2;ITGB3;WNT5A;HSPB2;PLAUR;ITGA5;TLR2
Malaria	1950-05-01	7.06663e-05	0.00186088	0	0	13.0833	125.045	HGF;SDC2;ITGAL;ICAM1;TLR2
Focal adhesion	8/201	0.000371817	0.00839244	0	0	4.93239	38.9516	FLT1;PARVG;ITGB5;HGF;ITGB3;SPP1;VEGFB;ITGA5
Tuberculosis	7/180	0.000989461	0.0195419	0	0	4.79065	33.1434	C3;CEBPG;HLA-DRA;CD14;LSP1;CTSS;TLR2
Systemic lupus erythematosus	6/135	0.00114969	0.0201835	0	0	5.48614	37.1317	C4B;C3;C4A;C1S;C1R;HLA-DRA
Rheumatoid arthritis	1993-05-01	0.00128578	0.0203153	0	0	6.6758	44.4367	FLT1;HLA-DRA;ITGAL;ICAM1;TLR2
Viral myocarditis	1960-04-01	0.00180825	0.0259731	0	0	8.3563	52.7733	HLA-B;HLA-DRA;ITGAL;ICAM1
PI3K-Akt signaling pathway	9/354	0.00377176	0.0496615	0	0	3.09894	17.2927	FLT1;ITGB5;BDNF;HGF;ITGB3;SPP1;VEGFB;ITGA5;TLR2
MAPK signaling pathway	8/294	0.00415257	0.0504697	0	0	3.31274	18.1671	FLT1;BDNF;HGF;VEGFB;HSPB1;CD14;MAPT;DUSP6
Axon guidance	6/182	0.00510415	0.057604	0	0	4.0115	21.1715	WNT5B;WNT5A;SLIT3;SLIT2;NTN1;NTN3
ECM-receptor interaction	1988-04-01	0.00717571	0.0755841	0	0	5.56298	27.4647	ITGB5;ITGB3;SPP1;ITGA5
Nitrogen metabolism	2017-02-01	0.00928981	0.0870404	0	0	15.448	72.2785	CA3;CA13
Cell adhesion molecules	5/148	0.00936511	0.0870404	0	0	4.09674	19.1349	SDC2;HLA-B;HLA-DRA;ITGAL;ICAM1
Hematopoietic cell lineage	1999-04-01	0.0107697	0.0945338	0	0	4.9161	22.275	ITGB3;HLA-DRA;CD14;ITGA5
Legionellosis	1957-03-01	0.0132252	0.0995041	0	0	6.46176	27.9512	C3;CD14;TLR2
Inflammatory bowel disease	1965-03-01	0.0187807	0.129015	0	0	5.62571	22.3618	STAT4;HLA-DRA;TLR2

## Sheet: Blood
Term	Overlap	P-value	Adjusted P-value	Old P-value	Old Adjusted P-value	Odds Ratio	Combined Score	Genes
Complement and coagulation cascades	1985-07-01	3.15104e-12	1.1974e-10	0	0	119.06	3153.1	FGB;FGA;SERPINA1;VWF;FGG;SERPING1;CFB
Coronavirus disease	5/232	4.50921e-06	8.5675e-05	0	0	25.5908	315.007	FGB;FGA;VWF;FGG;CFB
Platelet activation	4/124	9.44276e-06	0.000119608	0	0	36.7741	425.486	FGB;FGA;VWF;FGG
Neutrophil extracellular trap formation	4/189	4.94581e-05	0.000469852	0	0	23.7754	235.718	FGB;FGA;VWF;FGG
ECM-receptor interaction	1988-03-01	0.000119309	0.000906747	0	0	36.9529	333.825	VWF;FN1;THBS1
Vitamin digestion and absorption	2024-02-01	0.000314145	0.00198958	0	0	90.7091	731.628	APOA1;APOB
Fat digestion and absorption	1943-02-01	0.00101488	0.00550937	0	0	48.6268	335.184	APOA1;APOB
Focal adhesion	3/201	0.00133757	0.00578606	0	0	15.7735	104.372	VWF;FN1;THBS1
Cholesterol metabolism	1950-02-01	0.00137038	0.00578606	0	0	41.5208	273.733	APOA1;APOB
Staphylococcus aureus infection	1995-02-01	0.00484773	0.0184214	0	0	21.3817	113.948	FGG;CFB
Human papillomavirus infection	3/331	0.00547812	0.0189244	0	0	9.45924	49.2542	VWF;FN1;THBS1
PI3K-Akt signaling pathway	3/354	0.00659657	0.0208892	0	0	8.82906	44.3325	VWF;FN1;THBS1
Proteoglycans in cancer	2/205	0.0211075	0.0599699	0	0	9.74138	37.5835	FN1;THBS1
Lipid and atherosclerosis	2/215	0.0230694	0.0599699	0	0	9.27934	34.9761	APOA1;APOB
Regulation of actin cytoskeleton	2/218	0.0236723	0.0599699	0	0	9.14907	34.2491	GSN;FN1
African trypanosomiasis	1937-01-01	0.0399394	0.0925417	0	0	26.3783	84.9485	APOA1
Ferroptosis	1941-01-01	0.0441648	0.0925417	0	0	23.7357	74.0513	CP
Bladder cancer	1941-01-01	0.0441648	0.0925417	0	0	23.7357	74.0513	THBS1
Porphyrin and chlorophyll metabolism	1943-01-01	0.0462709	0.0925417	0	0	22.6032	69.465	CP
Malaria	1950-01-01	0.0536072	0.101854	0	0	19.3673	56.6702	THBS1

## Sheet: CSF
Term	Overlap	P-value	Adjusted P-value	Old P-value	Old Adjusted P-value	Odds Ratio	Combined Score	Genes
Glycolysis / Gluconeogenesis	1967-05-01	2.37171e-06	0.000158905	0	0	27.1651	351.84	PKM;PGAM1;PGK1;ENO1;ALDOA
Cysteine and methionine metabolism	1950-04-01	1.96595e-05	0.000637197	0	0	28.8261	312.387	GOT1;MDH1;GSS;ENOPH1
Oocyte meiosis	7/129	1.80417e-07	2.41759e-05	0	0	19.9451	309.707	YWHAE;PPP3R1;YWHAB;YWHAZ;CAMK2G;CALM2;YWHAG
Vitamin B6 metabolism	2021-06-01	0.0190493	0.105074	0	0	63.273	250.607	PDXP
Phenylalanine, tyrosine and tryptophan biosynthesis	2021-06-01	0.0190493	0.105074	0	0	63.273	250.607	GOT1
Glucagon signaling pathway	5/107	2.36649e-05	0.000637197	0	0	16.4789	175.525	PPP3R1;PKM;PGAM1;CAMK2G;CALM2
Pyruvate metabolism	1947-03-01	0.00045828	0.00644515	0	0	22.234	170.936	PKM;MDH1;ME1
Glutathione metabolism	1957-03-01	0.000808348	0.0083322	0	0	18.1075	128.935	GGCT;GSS;GSR
Tuberculosis	6/180	2.3776e-05	0.000637197	0	0	11.7491	125.091	CD74;PPP3R1;ITGAM;ITGB2;CAMK2G;CALM2
Long-term potentiation	1967-03-01	0.00129368	0.0123824	0	0	15.2705	101.553	PPP3R1;CAMK2G;CALM2
HIF-1 signaling pathway	4/109	0.000412401	0.00644515	0	0	12.5911	98.129	PGK1;ENO1;ALDOA;CAMK2G
Rap1 signaling pathway	6/210	5.63283e-05	0.001258	0	0	10.0061	97.9027	ITGAM;ITGB2;CRK;CALM2;SKAP1;RAP1GAP
Amphetamine addiction	1969-03-01	0.00140849	0.0125825	0	0	14.8063	97.2066	PPP3R1;CAMK2G;CALM2
Hippo signaling pathway	5/163	0.000174892	0.00334794	0	0	10.6082	91.7755	YWHAE;YWHAB;ITGB2;YWHAZ;YWHAG
Neurotrophin signaling pathway	4/119	0.000574762	0.00700164	0	0	11.4904	85.7365	YWHAE;CRK;CAMK2G;CALM2
Pertussis	1976-03-01	0.00186003	0.0146614	0	0	13.3818	84.1333	ITGAM;ITGB2;CALM2
Cell cycle	4/124	0.000670976	0.00749256	0	0	11.0089	80.4395	YWHAE;YWHAB;YWHAZ;YWHAG
Viral carcinogenesis	5/203	0.000480981	0.00644515	0	0	8.44804	64.5403	YWHAE;PKM;YWHAB;YWHAZ;YWHAG
Hepatitis C	4/157	0.00161052	0.0134881	0	0	8.62004	55.4372	YWHAE;YWHAB;YWHAZ;YWHAG
Legionellosis	1957-02-01	0.0143678	0.0875128	0	0	11.6604	49.4724	ITGAM;ITGB2
