# Supplementary material for: Integrated multi-omics analysis of Alzheimer’s disease shows molecular signatures associated with disease progression and potential therapeutic targets
Source: Sci Rep. 2023 Mar 6;13:3695. doi: 10.1038/s41598-023-30892-6 (PMC9986671; doi:10.1038/s41598-023-30892-6)
Supplement: Supplementary file 8 — Supplementary Information 8. [file 41598_2023_30892_MOESM8_ESM.xlsx]

## Sheet: Details
Integrated multi-omics analysis of Alzheimer’s disease shows molecular signature associated with disease progression and potential therapeutic targets
Pradeep Kodam1, Sai Swaroop. R2, Sai Sanwid Pradhan2, Venketesh Sivaramakrishnan2*, Ramakrishna Vadrevu1*
1Department of Biological Sciences, Birla Institute of Technology and Science Pilani, Hyderabad Campus, Jawahar Nagar, Hyderabad, 500078 Telangana, India
2Disease Biology Lab, Department of Biosciences, Sri Sathya Sai Institute of Higher Learning, Prasanthi Nilayam, Anantapur, 515134 Andhra Pradesh, India
*Corresponding author
* Venketesh Sivaramakrishnan: s.venketesh@gmail.com
* Ramakrishna Vadrevu: vrk@hyderabad.bits-pilani.ac.in
Keywords: Alzheimer’s disease, Integrated multi-omics, Vitamin-cofactor analysis, mice model, neurodegenerative disease.
Supplementary-8 : Pathway analysis of mice proteomic datasets using Enrichr

## Sheet: Brain
Term	Overlap	P-value	Adjusted P-value	Old P-value	Old Adjusted P-value	Odds Ratio	Combined Score	Genes
Parkinson disease	249	1.00454e-18	2.13967e-16	0	0	15.7255	651.694	NDUFA8;CAMK2D;HSPA5;NDUFA5;COX7A2;COX6C;TUBB4B;TUBA4A;UQCRH;TUBA1C;TUBB6;UCHL1;TUBA1B;TUBB2B;TUBA1A;TUBB2A;TUBB3;UQCRQ;CYCS;VDAC1;MAPT;TUBA8;SNCA
Prion disease	273	1.11421e-16	1.18664e-14	0	0	13.4206	492.983	NDUFA8;HSPA5;NDUFA5;COX7A2;COX6C;TUBB4B;TUBA4A;UQCRH;SOD1;STIP1;TUBA1C;TUBB6;TUBA1B;TUBB2B;TUBA1A;TUBB2A;TUBB3;UQCRQ;CYCS;MAPK1;VDAC1;TUBA8
Cardiac muscle contraction	87	5.00989e-11	1.06711e-09	0	0	20.5901	488.336	TPM3;UQCRQ;TPM2;TPM1;ATP1A4;ATP1A3;ATP1A2;COX7A2;ATP1B1;COX6C;UQCRH
Gap junction	88	5.68911e-11	1.10162e-09	0	0	20.3217	479.386	TUBA1C;TUBA1B;TUBB6;TUBB2B;TUBA1A;TUBB2A;TUBB3;MAPK1;TUBB4B;TUBA4A;TUBA8
Phagosome	152	5.44896e-13	1.28959e-11	0	0	15.9878	451.467	ATP6V1A;TUBB4B;TUBA4A;ACTG1;TUBA1C;TUBB6;TUBA1B;TUBB2B;TUBA1A;TUBB2A;TUBB3;CANX;ATP6V1E1;TUBA8;VAMP3
Glycolysis Gluconeogenesis	67	1.74057e-09	3.08952e-08	0	0	21.7814	439.309	TPI1;PGAM1;PGK1;ENO1;PGK2;ENO2;ALDOA;GAPDH;HK1
Pathogenic Escherichia coli infection	197	1.32412e-13	3.52547e-12	0	0	13.9678	414.186	TUBB4B;TUBA4A;ACTG1;TUBA1C;TUBB6;TUBA1B;TUBB2B;TUBA1A;TUBB2A;TUBB3;GNA12;CYCS;MAPK1;PAK3;GAPDH;TUBA8;ARF6
Salmonella infection	249	4.20062e-14	1.57305e-12	0	0	12.3724	381.081	HSP90AA1;HSP90AB1;TUBB4B;DYNLL2;TUBA4A;ACTG1;TUBA1C;TUBB6;TUBA1B;TUBB2B;TUBA1A;TUBB2A;TUBB3;CYCS;MAPK1;PAK3;GAPDH;TUBA8;ARF6
Huntington disease	306	1.44798e-14	7.71047e-13	0	0	11.1754	356.117	NDUFA8;NDUFA5;CLTC;CLTB;COX7A2;COX6C;TUBB4B;TUBA4A;UQCRH;SOD1;TUBA1C;TUBB6;TUBA1B;TUBB2B;TUBA1A;TUBB2A;TUBB3;UQCRQ;CYCS;VDAC1;TUBA8
Synaptic vesicle cycle	78	6.92228e-09	1.13419e-07	0	0	18.2988	343.807	ATP6V1A;SNAP25;STX1B;STXBP1;CLTC;CLTB;ATP6V1E1;CPLX2;VAMP2
Pathways of neurodegeneration	475	1.84155e-15	1.3075e-13	0	0	9.06003	307.39	CAMK2D;COX7A2;UQCRH;TUBA1C;TUBB6;UCHL1;TUBA1B;TUBA1A;TUBB3;MAPK1;SNCA;NDUFA8;HSPA5;NDUFA5;FUS;COX6C;TUBB4B;TUBA4A;SOD1;TUBB2B;TUBB2A;UQCRQ;CYCS;VDAC1;MAPT;TUBA8
Proximal tubule bicarbonate reclamation	23	2.40869e-05	0.000213771	0	0	28.5955	304.08	ATP1A4;ATP1A3;ATP1A2;ATP1B1
Amyotrophic lateral sclerosis	364	4.43113e-14	1.57305e-12	0	0	9.80391	301.446	NDUFA8;HSPA5;NDUFA5;FUS;COX7A2;COX6C;TUBB4B;TUBA4A;UQCRH;ACTG1;SOD1;TUBA1C;TUBB6;TUBA1B;TUBB2B;TUBA1A;TUBB2A;TUBB3;UQCRQ;CYCS;VDAC1;TUBA8
Alzheimer disease	369	5.85118e-14	1.78043e-12	0	0	9.66017	294.341	NDUFA8;NDUFA5;COX7A2;COX6C;TUBB4B;TUBA4A;UQCRH;TUBA1C;TUBB6;TUBA1B;TUBB2B;TUBA1A;TUBB2A;TUBB3;UQCRQ;CYCS;MAPK1;VDAC1;MAPT;GAPDH;TUBA8;SNCA
Aldosterone-regulated sodium reabsorption	37	7.97198e-06	8.08587e-05	0	0	21.3556	250.706	ATP1A4;ATP1A3;MAPK1;ATP1A2;ATP1B1
Endocrine and other factor-regulated calcium reabsorption	53	2.76358e-06	3.09811e-05	0	0	17.5559	224.697	CLTC;CLTB;ATP1A4;ATP1A3;ATP1A2;ATP1B1
HIF-1 signaling pathway	109	1.32897e-07	2.02193e-06	0	0	12.6064	199.606	CAMK2D;PGK1;MAPK1;ENO1;PGK2;ENO2;ALDOA;GAPDH;HK1
Thyroid hormone synthesis	75	1.50255e-06	1.88261e-05	0	0	14.2404	190.941	HSPA5;CANX;ALB;ATP1A4;ATP1A3;ATP1A2;ATP1B1
Carbohydrate digestion and absorption	47	2.6412e-05	0.00022503	0	0	16.2627	171.437	ATP1A4;ATP1A3;ATP1A2;ATP1B1;HK1
Insulin secretion	86	3.79738e-06	4.04421e-05	0	0	12.2508	152.904	SNAP25;CAMK2D;ATP1A4;ATP1A3;ATP1A2;ATP1B1;VAMP2

## Sheet: Blood
Term	Overlap	P-value	Adjusted P-value	Old P-value	Old Adjusted P-value	Odds Ratio	Combined Score	Genes
Cholesterol metabolism	1950-03-01	8.0461e-06	0.000136784	0	0	97.8903	1148.29	APOA2;APOA1;APOA4
Complement and coagulation cascades	1985-03-01	3.98607e-05	0.000338816	0	0	56.0094	567.382	A2M;KNG1;MBL2
Vitamin digestion and absorption	2024-02-01	0.000163911	0.000928826	0	0	129.623	1129.82	APOA1;APOA4
African trypanosomiasis	1937-02-01	0.000393134	0.00167082	0	0	81.4245	638.479	APOA1;KNG1
Fat digestion and absorption	1943-02-01	0.000531545	0.00180725	0	0	69.4878	523.919	APOA1;APOA4
PPAR signaling pathway	1974-02-01	0.00156712	0.00444018	0	0	39.5079	255.163	APOA2;APOA1
Lipid and atherosclerosis	2/215	0.0124999	0.0303569	0	0	13.2602	58.1068	APOA1;APOA4
