# Supplementary material for: Integrated multi-omics analysis of Alzheimer’s disease shows molecular signatures associated with disease progression and potential therapeutic targets
Source: Sci Rep. 2023 Mar 6;13:3695. doi: 10.1038/s41598-023-30892-6 (PMC9986671; doi:10.1038/s41598-023-30892-6)
Supplement: Supplementary file 9 — Supplementary Information 9. [file 41598_2023_30892_MOESM9_ESM.xlsx]

## Sheet: Details
Integrated multi-omics analysis of Alzheimer’s disease shows molecular signature associated with disease progression and potential therapeutic targets
Pradeep Kodam1, Sai Swaroop. R2, Sai Sanwid Pradhan2, Venketesh Sivaramakrishnan2*, Ramakrishna Vadrevu1*
1Department of Biological Sciences, Birla Institute of Technology and Science Pilani, Hyderabad Campus, Jawahar Nagar, Hyderabad, 500078 Telangana, India
2Disease Biology Lab, Department of Biosciences, Sri Sathya Sai Institute of Higher Learning, Prasanthi Nilayam, Anantapur, 515134 Andhra Pradesh, India
*Corresponding author
* Venketesh Sivaramakrishnan: s.venketesh@gmail.com
* Ramakrishna Vadrevu: vrk@hyderabad.bits-pilani.ac.in
Keywords: Alzheimer’s disease, Integrated multi-omics, Vitamin-cofactor analysis, mice model, neurodegenerative disease.
Supplementary-9 : Pathway analysis of human metabolomic datasets using Metaboanalyst

## Sheet: Brain
	Total	Expected	Hits	Raw p	#NAME?	Holm adjust	FDR	Impact
Arginine biosynthesis	14	0.21677	4	4.001e-05	4.3978	0.0033609	0.0018676	0.11675
Alanine, aspartate and glutamate metabolism	28	0.43355	5	4.4467e-05	4.352	0.0036908	0.0018676	0.621
Glyoxylate and dicarboxylate metabolism	32	0.49548	5	8.7414e-05	4.0584	0.0071679	0.0024476	0.02381
Aminoacyl-tRNA biosynthesis	48	0.74323	5	0.00062947	3.201	0.050987	0.013219	0
Histidine metabolism	16	0.24774	3	0.0016021	2.7953	0.12817	0.026915	0
Arginine and proline metabolism	38	0.58839	4	0.0022975	2.6387	0.1815	0.030986	0.14699
Citrate cycle (TCA cycle)	20	0.30968	3	0.0031309	2.5043	0.24421	0.030986	0.14049
Nitrogen metabolism	6	0.092903	2	0.0033199	2.4789	0.25563	0.030986	0
D-Glutamine and D-glutamate metabolism	6	0.092903	2	0.0033199	2.4789	0.25563	0.030986	0.5
Pyruvate metabolism	22	0.34065	3	0.0041441	2.3826	0.31081	0.03481	0.23794
Cysteine and methionine metabolism	33	0.51097	3	0.013126	1.8819	0.97134	0.10024	0.0793
Purine metabolism	65	1.0065	4	0.015899	1.7986	1	0.1113	0.01451
Nicotinate and nicotinamide metabolism	15	0.23226	2	0.021342	1.6708	1	0.1379	0.23465

## Sheet: Blood
	Total	Expected	Hits	Raw p	#NAME?	Holm adjust	FDR	Impact
Aminoacyl-tRNA biosynthesis	48	0.71226	8	1.61e-07	6.7943	1.35e-05	1.35e-05	0
Arginine biosynthesis	14	0.20774	5	8.33e-07	6.0794	6.91e-05	3.5e-05	0.06091
Alanine, aspartate and glutamate metabolism	28	0.41548	4	0.00059684	3.2241	0.048941	0.016712	0.38542
Phenylalanine, tyrosine and tryptophan biosynthesis	4	0.059355	2	0.0012417	2.906	0.10058	0.026077	1
D-Glutamine and D-glutamate metabolism	6	0.089032	2	0.0030485	2.5159	0.24388	0.051215	0
Phenylalanine metabolism	10	0.14839	2	0.0088204	2.0545	0.69681	0.12349	0.35714
Purine metabolism	65	0.96452	4	0.013673	1.8641	1	0.15554	0.00124
Biosynthesis of unsaturated fatty acids	36	0.53419	3	0.014813	1.8294	1	0.15554	0
Histidine metabolism	16	0.23742	2	0.022282	1.652	1	0.20797	0.22131
Pantothenate and CoA biosynthesis	19	0.28194	2	0.030907	1.5099	1	0.25962	0
Citrate cycle (TCA cycle)	20	0.29677	2	0.034034	1.4681	1	0.2599	0.10354

## Sheet: CSF
	Total	Expected	Hits	Raw p	#NAME?	Holm adjust	FDR	Impact
Aminoacyl-tRNA biosynthesis	48	0.52645	5	0.00010796	3.9667	0.0090686	0.0090686	0
Valine, leucine and isoleucine biosynthesis	8	0.087742	2	0.0030512	2.5155	0.25325	0.10252	0
Glyoxylate and dicarboxylate metabolism	32	0.35097	3	0.0044684	2.3498	0.36641	0.10252	0.07937
Glycine, serine and threonine metabolism	33	0.36194	3	0.0048819	2.3114	0.39543	0.10252	0.0242
