# Supplementary material for: Integrated multi-omics analysis of Alzheimer’s disease shows molecular signatures associated with disease progression and potential therapeutic targets
Source: Sci Rep. 2023 Mar 6;13:3695. doi: 10.1038/s41598-023-30892-6 (PMC9986671; doi:10.1038/s41598-023-30892-6)
Supplement: Supplementary file 10 — Supplementary Information 10. [file 41598_2023_30892_MOESM10_ESM.xlsx]

## Sheet: Details
Integrated multi-omics analysis of Alzheimer’s disease shows molecular signature associated with disease progression and potential therapeutic targets
Pradeep Kodam1, Sai Swaroop. R2, Sai Sanwid Pradhan2, Venketesh Sivaramakrishnan2*, Ramakrishna Vadrevu1*
1Department of Biological Sciences, Birla Institute of Technology and Science Pilani, Hyderabad Campus, Jawahar Nagar, Hyderabad, 500078 Telangana, India
2Disease Biology Lab, Department of Biosciences, Sri Sathya Sai Institute of Higher Learning, Prasanthi Nilayam, Anantapur, 515134 Andhra Pradesh, India
*Corresponding author
* Venketesh Sivaramakrishnan: s.venketesh@gmail.com
* Ramakrishna Vadrevu: vrk@hyderabad.bits-pilani.ac.in
Keywords: Alzheimer’s disease, Integrated multi-omics, Vitamin-cofactor analysis, mice model, neurodegenerative disease.
Supplementary-10 : Pathway analysis of mice metabolomic datasets using Metaboanalyst

## Sheet: Brain
	Total	Expected	Hits	Raw p	#NAME?	Holm adjust	FDR	Impact
Glycerophospholipid metabolism	36	1.0757	7	5.7383e-05	4.2412	0.0048202	0.0048202	0.33188
Purine metabolism	66	1.9721	7	0.0027165	2.566	0.22547	0.10038	0.1183
Biosynthesis of unsaturated fatty acids	36	1.0757	5	0.0035849	2.4455	0.29396	0.10038	0
Linoleic acid metabolism	5	0.1494	2	0.0082467	2.0837	0.66798	0.17318	1

## Sheet: Blood
	Total	Expected	Hits	Raw p	#NAME?	Holm adjust	FDR	Impact
Aminoacyl-tRNA biosynthesis	48	0.54183	10	6.7283e-12	11.172	5.6518e-10	5.6518e-10	0
Valine, leucine and isoleucine biosynthesis	8	0.090305	3	6.4716e-05	4.189	0.0053715	0.0027181	0
Arginine and proline metabolism	38	0.42895	4	0.00064913	3.1877	0.053229	0.014921	0.22049
Phenylalanine, tyrosine and tryptophan biosynthesis	4	0.045153	2	0.0007105	3.1484	0.057551	0.014921	1
beta-Alanine metabolism	21	0.23705	3	0.0014031	2.8529	0.11224	0.023571	0.05597
Glutathione metabolism	28	0.31607	3	0.0032903	2.4828	0.25993	0.046064	0.01438
Phenylalanine metabolism	12	0.13546	2	0.0074101	2.1302	0.57799	0.088921	0.35714
Arginine biosynthesis	14	0.15803	2	0.010082	1.9965	0.77632	0.10586	0.22843

## Sheet: CSF
	Total	Expected	Hits	Raw p	#NAME?	Holm adjust	FDR	Impact
Purine metabolism	66	0.87649	5	0.0012909	2.8891	0.10844	0.10844	0.11441
Alanine, aspartate and glutamate metabolism	28	0.37185	3	0.0053132	2.2746	0.441	0.22315	0.08894
