# Supplementary material for: Integrated multi-omics analysis of Alzheimer’s disease shows molecular signatures associated with disease progression and potential therapeutic targets
Source: Sci Rep. 2023 Mar 6;13:3695. doi: 10.1038/s41598-023-30892-6 (PMC9986671; doi:10.1038/s41598-023-30892-6)
Supplement: Supplementary file 11 — Supplementary Information 11. [file 41598_2023_30892_MOESM11_ESM.xlsx]

## Sheet: Details
Integrated multi-omics analysis of Alzheimer’s disease shows molecular signature associated with disease progression and potential therapeutic targets
Pradeep Kodam1, Sai Swaroop. R2, Sai Sanwid Pradhan2, Venketesh Sivaramakrishnan2*, Ramakrishna Vadrevu1*
1Department of Biological Sciences, Birla Institute of Technology and Science Pilani, Hyderabad Campus, Jawahar Nagar, Hyderabad, 500078 Telangana, India
2Disease Biology Lab, Department of Biosciences, Sri Sathya Sai Institute of Higher Learning, Prasanthi Nilayam, Anantapur, 515134 Andhra Pradesh, India
*Corresponding author
* Venketesh Sivaramakrishnan: s.venketesh@gmail.com
* Ramakrishna Vadrevu: vrk@hyderabad.bits-pilani.ac.in
Keywords: Alzheimer’s disease, Integrated multi-omics, Vitamin-cofactor analysis, mice model, neurodegenerative disease.
Supplementary-11 : Pathway analysis of protein-cofactors using Enrichr

## Sheet: B2
Term	Overlap	P-value	Adjusted P-value	Old P-value	Old Adjusted P-value	Odds Ratio	Combined Score	Genes
Peroxisome	1982-09-01	3.99289e-14	1.69698e-12	0	0	81.7315	2521.55	DAO;NOS2;ACOX1;HAO1;ACOX3;DECR2;HAO2;XDH;DDO
Drug metabolism	10/108	7.67729e-15	6.52569e-13	0	0	69.8909	2271.49	MAOB;MAOA;AOX1;FMO1;FMO2;FMO3;CYP3A4;FMO4;XDH;FMO5
Arginine and proline metabolism	1950-06-01	5.48318e-10	1.55357e-08	0	0	82.3017	1755.01	DAO;MAOB;NOS2;MAOA;NOS3;NOS1
Phenylalanine metabolism	2017-03-01	4.57394e-06	6.47974e-05	0	0	118.732	1459.83	IL4I1;MAOB;MAOA
Tryptophan metabolism	1942-05-01	1.74339e-08	3.7047e-07	0	0	79.1892	1414.7	IL4I1;MAOB;MAOA;AOX1;KMO
Tyrosine metabolism	1936-04-01	6.95031e-07	1.18155e-05	0	0	71.175	1009.21	IL4I1;MAOB;MAOA;AOX1
Arginine biosynthesis	2022-03-01	1.0289e-05	0.000109321	0	0	87.4649	1004.48	NOS2;NOS3;NOS1
Caffeine metabolism	2022-06-01	0.0116444	0.0299933	0	0	105.032	467.698	XDH
Vitamin B6 metabolism	2022-06-01	0.0116444	0.0299933	0	0	105.032	467.698	AOX1
Phenylalanine, tyrosine and tryptophan biosynthesis	2022-06-01	0.0116444	0.0299933	0	0	105.032	467.698	IL4I1
Glycine, serine and threonine metabolism	1940-03-01	6.44275e-05	0.000608482	0	0	44.8739	433.032	DAO;MAOB;MAOA
Retinol metabolism	1968-04-01	9.18835e-06	0.000109321	0	0	35.5304	412.066	ALDH1A2;ALDH1A1;AOX1;CYP3A4
Histidine metabolism	2022-02-01	0.000835032	0.00645252	0	0	53.8946	382.007	MAOB;MAOA
Terpenoid backbone biosynthesis	2022-02-01	0.000835032	0.00645252	0	0	53.8946	382.007	IDI1;IDI2
alpha-Linolenic acid metabolism	2025-02-01	0.00108046	0.00765326	0	0	46.8578	320.056	ACOX1;ACOX3
Biosynthesis of unsaturated fatty acids	2027-02-01	0.00126103	0.00778531	0	0	43.1049	287.761	ACOX1;ACOX3
beta-Alanine metabolism	1930-02-01	0.00155706	0.00778531	0	0	38.4807	248.776	ACOX1;ACOX3
Citrate cycle (TCA cycle)	1930-02-01	0.00155706	0.00778531	0	0	38.4807	248.776	SDHA;SDHB
Glyoxylate and dicarboxylate metabolism	1930-02-01	0.00155706	0.00778531	0	0	38.4807	248.776	HAO1;HAO2
Propanoate metabolism	1934-02-01	0.00199822	0.00904564	0	0	33.6639	209.238	ACOX1;ACOX3

## Sheet: B5
Term	Overlap	P-value	Adjusted P-value	Old P-value	Old Adjusted P-value	Odds Ratio	Combined Score	Genes
Glycerolipid metabolism	14/61	2.80077e-20	2.94081e-18	0	0	71.2597	3208.24	AGPAT5;DGAT2;MOGAT3;DGAT1;MOGAT2;MOGAT1;MBOAT2;AGPAT1;LCLAT1;AGPAT2;AGPAT3;AGPAT4;GPAM;GPAT2
Synthesis and degradation of ketone bodies	2022-10-04	1.06748e-07	1.40107e-06	0	0	142.631	2289.62	HMGCS1;HMGCS2;ACAT2;ACAT1
Fatty acid degradation	1943-09-01	4.99784e-13	1.74924e-11	0	0	59.7664	1692.86	HADHB;CPT1A;ACAA2;CPT2;ACAA1;CPT1C;CPT1B;ACAT2;ACAT1
Glycerophospholipid metabolism	14/98	3.51579e-17	1.84579e-15	0	0	39.7972	1507.78	AGPAT5;LPCAT1;MBOAT2;AGPAT1;LCLAT1;AGPAT2;AGPAT3;AGPAT4;GNPAT;GPAM;LPCAT4;LPCAT3;LPCAT2;GPAT2
Valine, leucine and isoleucine degradation	1948-09-01	1.45718e-12	3.82511e-11	0	0	52.0909	1419.71	HADHB;ALDH6A1;ACAA2;HMGCS1;DBT;HMGCS2;ACAA1;ACAT2;ACAT1
Fat digestion and absorption	1943-08-01	2.87623e-11	6.04009e-10	0	0	51.0254	1238.49	DGAT2;MOGAT3;DGAT1;MOGAT2;AGPAT1;AGPAT2;ACAT2;ACAT1
Terpenoid backbone biosynthesis	2022-05-01	5.96425e-08	8.94638e-07	0	0	63.5742	1057.55	HMGCS1;HMGCR;HMGCS2;ACAT2;ACAT1
Caffeine metabolism	2022-06-02	0.000344806	0.00181023	0	0	104.732	834.975	NAT1;NAT2
PPAR signaling pathway	1974-08-01	2.644e-09	4.627e-08	0	0	27.0167	533.606	CPT1A;CPT2;SCP2;HMGCS1;HMGCS2;ACAA1;CPT1C;CPT1B
Butanoate metabolism	2028-04-01	9.73415e-06	9.29169e-05	0	0	35.6254	411.113	HMGCS1;HMGCS2;ACAT2;ACAT1
Propanoate metabolism	1934-04-01	2.15619e-05	0.000174154	0	0	28.4918	306.132	ALDH6A1;DBT;ACAT2;ACAT1
Sphingolipid metabolism	1949-05-01	3.89434e-06	4.08906e-05	0	0	24.5294	305.538	CERS3;CERS5;SPTLC1;SPTLC2;SPTLC3
Tryptophan metabolism	1942-04-01	5.05177e-05	0.000353624	0	0	22.4844	222.443	AANAT;DLST;ACAT2;ACAT1
Peroxisome	1982-06-01	2.89549e-06	3.37807e-05	0	0	17.201	219.353	GNPAT;SCP2;CROT;ACAA1;BAAT;CRAT
Biosynthesis of unsaturated fatty acids	2027-03-01	0.000297252	0.00164271	0	0	26.4348	214.675	SCP2;ACAA1;BAAT
Citrate cycle (TCA cycle)	1930-03-01	0.000408271	0.00194856	0	0	23.4941	183.338	CS;DLST;DLAT
Glyoxylate and dicarboxylate metabolism	1930-03-01	0.000408271	0.00194856	0	0	23.4941	183.338	CS;ACAT2;ACAT1
Primary bile acid biosynthesis	2017-02-01	0.00301943	0.0108724	0	0	27.913	161.97	SCP2;BAAT
Fatty acid biosynthesis	2018-02-01	0.00338616	0.0114693	0	0	26.1671	148.84	FASN;MCAT
Glucagon signaling pathway	6/107	1.35579e-05	0.000118632	0	0	12.927	144.893	ATF2;CPT1A;CREBBP;EP300;CPT1C;CPT1B

## Sheet: B6
Term	Overlap	P-value	Adjusted P-value	Old P-value	Old Adjusted P-value	Odds Ratio	Combined Score	Genes
Glycine, serine and threonine metabolism	14/40	6.32494e-29	2.65647e-27	0	0	383.308	24888.3	ALAS2;ALAS1;SDS;GLDC;SHMT2;AGXT2;SHMT1;SDSL;GCAT;SRR;CBS;PSAT1;CTH;AGXT
Alanine, aspartate and glutamate metabolism	1937-10-01	1.74865e-19	2.44811e-18	0	0	230.683	9963.26	GOT1;AGXT2;GAD1;GPT2;GOT2;GAD2;ABAT;GPT;AGXT;GLUL
Cysteine and methionine metabolism	1950-11-01	2.95341e-20	6.20216e-19	0	0	181.232	8149.76	SDS;GOT1;CBS;AGXT2;PSAT1;TAT;CTH;GOT2;SDSL;BCAT1;BCAT2
Phenylalanine, tyrosine and tryptophan biosynthesis	2022-06-03	1.71451e-07	9.0012e-07	0	0	511.667	7971.24	GOT1;TAT;GOT2
Arginine biosynthesis	2022-05-01	8.18542e-10	8.59469e-09	0	0	158.514	3316.66	GOT1;GPT2;GOT2;GPT;GLUL
Phenylalanine metabolism	2017-04-01	3.91828e-08	2.7428e-07	0	0	161.498	2754.35	DDC;GOT1;TAT;GOT2
Taurine and hypotaurine metabolism	2022-11-03	1.4042e-06	5.89765e-06	0	0	191.827	2585.07	GAD1;GAD2;CSAD
Glyoxylate and dicarboxylate metabolism	1930-05-01	4.37531e-09	3.67526e-08	0	0	107.746	2073.82	GLDC;SHMT2;SHMT1;AGXT;GLUL
Selenocompound metabolism	2017-03-01	5.73654e-06	2.00779e-05	0	0	109.582	1322.51	SEPSECS;CTH;SCLY
One carbon pool by folate	2020-03-01	9.57509e-06	3.09349e-05	0	0	90.2308	1042.74	SHMT2;SHMT1;FTCD
Arginine and proline metabolism	1950-05-01	6.30774e-08	3.78464e-07	0	0	59.7988	991.398	OAT;GOT1;ODC1;GOT2;AZIN2
Tyrosine metabolism	1936-04-01	9.42199e-07	4.39693e-06	0	0	65.5461	909.455	DDC;GOT1;TAT;GOT2
Butanoate metabolism	2028-03-01	2.71961e-05	8.15884e-05	0	0	61.3323	644.752	GAD1;GAD2;ABAT
Valine, leucine and isoleucine degradation	1948-04-01	3.05614e-06	1.16689e-05	0	0	47.6411	604.964	AGXT2;ABAT;BCAT1;BCAT2
beta-Alanine metabolism	1930-03-01	3.36063e-05	9.40976e-05	0	0	56.7835	584.915	GAD1;GAD2;ABAT
Vitamin B6 metabolism	2022-06-01	0.0125355	0.0239314	0	0	97.3317	426.234	PSAT1
Pantothenate and CoA biosynthesis	2021-02-01	0.000881467	0.00205676	0	0	52.4711	369.077	BCAT1;BCAT2
Tryptophan metabolism	1942-03-01	9.33741e-05	0.000230689	0	0	39.288	364.549	DDC;AADAT;KYNU
Histidine metabolism	2022-02-01	0.000968324	0.00214051	0	0	49.845	345.921	HDC;FTCD
Sulfur relay system	2022-08-01	0.0166798	0.0304588	0	0	69.5157	284.566	NFS1
